# Supplementary material for: Long-Term Survival Outcomes of Cytoreductive Nephrectomy Combined with Targeted Therapy for Metastatic Renal Cell Carcinoma: A Systematic Review and Individual Patient Data Meta-Analysis
Source: Cancers (Basel). 2021 Feb 9;13(4):695. doi: 10.3390/cancers13040695 (PMC7915816; doi:10.3390/cancers13040695)
Supplement: Supplementary file 1 [file cancers-13-00695-s001.zip]

Archive with 7 entries (7 files):
- Supplemental Data File 1.pdf
- Supplemental Data File 2.pdf
- Supplemental Data File 3.xlsx
- Supplemental Data File 4.pdf
- Supplemental Data File 5.pdf
- Supplemental Data File 6.pdf
- Supplemental Data File 7.pdf
