# Supplementary material for: Long-Term Survival Outcomes of Cytoreductive Nephrectomy Combined with Targeted Therapy for Metastatic Renal Cell Carcinoma: A Systematic Review and Individual Patient Data Meta-Analysis
Source: Cancers (Basel). 2021 Feb 9;13(4):695. doi: 10.3390/cancers13040695 (PMC7915816; doi:10.3390/cancers13040695)
Supplement: Supplementary file 1 [file cancers-13-00695-s001.zip › Supplemental Data File 3.xlsx]

## Sheet: Overall survival
study	time	group	fail
Choi2018	0.234467	1	1
Choi2018	0.234467	1	1
Choi2018	4.2204	1	1
Choi2018	4.2204	1	1
Choi2018	4.2204	1	1
Choi2018	4.2204	1	1
Choi2018	4.2204	1	1
Choi2018	4.2204	1	1
Choi2018	5.39273	1	1
Choi2018	5.39273	1	1
Choi2018	5.39273	1	1
Choi2018	5.39273	1	1
Choi2018	6.09613	1	1
Choi2018	6.09613	1	1
Choi2018	6.09613	1	1
Choi2018	7.26846	1	1
Choi2018	7.26846	1	1
Choi2018	7.26846	1	1
Choi2018	7.26846	1	1
Choi2018	7.26846	1	1
Choi2018	7.26846	1	1
Choi2018	8.4408	1	1
Choi2018	8.4408	1	1
Choi2018	9.1442	1	1
Choi2018	9.1442	1	1
Choi2018	9.1442	1	1
Choi2018	9.1442	1	1
Choi2018	9.1442	1	1
Choi2018	9.1442	1	1
Choi2018	9.1442	1	1
Choi2018	10.3165	1	1
Choi2018	10.3165	1	1
Choi2018	10.3165	1	1
Choi2018	10.3165	1	1
Choi2018	10.3165	1	1
Choi2018	10.3165	1	1
Choi2018	11.0199	1	1
Choi2018	11.0199	1	1
Choi2018	11.0199	1	1
Choi2018	11.0199	1	1
Choi2018	11.0199	1	1
Choi2018	11.0199	1	1
Choi2018	11.0199	1	1
Choi2018	11.0199	1	1
Choi2018	11.0199	1	1
Choi2018	13.3646	1	1
Choi2018	13.3646	1	1
Choi2018	13.3646	1	1
Choi2018	13.3646	1	1
Choi2018	13.3646	1	1
Choi2018	14.068	1	1
Choi2018	14.068	1	1
Choi2018	14.068	1	1
Choi2018	14.068	1	1
Choi2018	14.068	1	1
Choi2018	14.068	1	1
Choi2018	14.068	1	1
Choi2018	15.2403	1	1
Choi2018	15.2403	1	1
Choi2018	15.2403	1	1
Choi2018	16.1782	1	1
Choi2018	16.1782	1	1
Choi2018	16.1782	1	1
Choi2018	16.1782	1	1
Choi2018	17.1161	1	1
Choi2018	17.1161	1	1
Choi2018	17.1161	1	1
Choi2018	18.5229	1	1
Choi2018	18.5229	1	1
Choi2018	18.9918	1	1
Choi2018	18.9918	1	1
Choi2018	18.9918	1	1
Choi2018	18.9918	1	1
Choi2018	18.9918	1	1
Choi2018	18.9918	1	1
Choi2018	18.9918	1	1
Choi2018	18.9918	1	1
Choi2018	18.9918	1	1
Choi2018	18.9918	1	1
Choi2018	18.9918	1	1
Choi2018	18.9918	1	1
Choi2018	21.102	1	1
Choi2018	21.102	1	1
Choi2018	21.102	1	1
Choi2018	21.102	1	1
Choi2018	21.102	1	1
Choi2018	22.0399	1	1
Choi2018	22.0399	1	1
Choi2018	22.0399	1	1
Choi2018	22.0399	1	1
Choi2018	22.0399	1	1
Choi2018	22.0399	1	1
Choi2018	23.2122	1	1
Choi2018	23.2122	1	1
Choi2018	23.2122	1	1
Choi2018	23.2122	1	1
Choi2018	23.2122	1	1
Choi2018	23.9156	1	1
Choi2018	23.9156	1	1
Choi2018	23.9156	1	1
Choi2018	29.7773	1	1
Choi2018	29.7773	1	1
Choi2018	29.7773	1	1
Choi2018	29.7773	1	1
Choi2018	31.8875	1	1
Choi2018	31.8875	1	1
Choi2018	31.8875	1	1
Choi2018	31.8875	1	1
Choi2018	31.8875	1	1
Choi2018	31.8875	1	1
Choi2018	33.7632	1	1
Choi2018	33.7632	1	1
Choi2018	33.7632	1	1
Choi2018	33.7632	1	1
Choi2018	33.7632	1	1
Choi2018	33.7632	1	1
Choi2018	33.7632	1	1
Choi2018	35.8734	1	1
Choi2018	35.8734	1	1
Choi2018	35.8734	1	1
Choi2018	35.8734	1	1
Choi2018	35.8734	1	1
Choi2018	35.8734	1	1
Choi2018	35.8734	1	1
Choi2018	35.8734	1	1
Choi2018	36.8113	1	1
Choi2018	36.8113	1	1
Choi2018	36.8113	1	1
Choi2018	42.6729	1	1
Choi2018	42.6729	1	1
Choi2018	42.6729	1	1
Choi2018	42.6729	1	1
Choi2018	42.6729	1	1
Choi2018	48.7691	1	1
Choi2018	48.7691	1	1
Choi2018	48.7691	1	1
Choi2018	48.7691	1	1
Choi2018	48.7691	1	1
Choi2018	48.7691	1	1
Choi2018	48.7691	1	1
Choi2018	48.7691	1	1
Choi2018	48.7691	1	1
Choi2018	60.4924	1	1
Choi2018	60.4924	1	1
Choi2018	60.4924	1	1
Choi2018	60.4924	1	1
Choi2018	60.4924	1	1
Choi2018	67.2919	1	1
Choi2018	67.2919	1	1
Choi2018	67.2919	1	1
Choi2018	67.2919	1	1
Choi2018	67.2919	1	1
Choi2018	67.2919	1	1
Choi2018	150	1	1
Choi2018	150	1	1
Choi2018	150	1	1
Choi2018	150	1	1
Choi2018	150	1	1
Choi2018	150	1	1
Choi2018	150	1	1
Choi2018	150	1	1
Choi2018	150	1	1
Choi2018	150	1	1
Choi2018	150	1	1
Choi2018	150	1	1
Choi2018	150	1	1
Choi2018	150	1	1
Choi2018	150	1	1
Choi2018	150	1	1
Choi2018	150	1	1
Choi2018	150	1	1
Choi2018	150	1	1
Choi2018	150	1	1
Choi2018	150	1	1
Choi2018	150	1	1
Choi2018	150	1	1
Choi2018	150	1	1
Choi2018	150	1	1
Choi2018	150	1	1
Choi2018	150	1	1
Choi2018	150	1	1
Choi2018	150	1	1
Choi2018	150	1	1
Choi2018	150	1	1
Choi2018	150	1	1
Choi2018	150	1	1
Choi2018	150	1	1
Choi2018	150	1	1
Choi2018	150	1	0
Choi2018	0.234467	0	1
Choi2018	0.234467	0	1
Choi2018	0.234467	0	1
Choi2018	1.17233	0	1
Choi2018	1.17233	0	1
Choi2018	1.17233	0	1
Choi2018	1.17233	0	1
Choi2018	2.34467	0	1
Choi2018	2.34467	0	1
Choi2018	2.34467	0	1
Choi2018	3.28253	0	1
Choi2018	3.28253	0	1
Choi2018	4.45487	0	1
Choi2018	4.45487	0	1
Choi2018	4.45487	0	1
Choi2018	5.39273	0	1
Choi2018	5.39273	0	1
Choi2018	5.39273	0	1
Choi2018	5.39273	0	1
Choi2018	5.39273	0	1
Choi2018	5.39273	0	1
Choi2018	6.09613	0	1
Choi2018	6.09613	0	1
Choi2018	6.09613	0	1
Choi2018	6.09613	0	1
Choi2018	6.09613	0	1
Choi2018	6.09613	0	1
Choi2018	6.09613	0	1
Choi2018	6.09613	0	1
Choi2018	6.09613	0	1
Choi2018	6.09613	0	1
Choi2018	7.26846	0	1
Choi2018	7.26846	0	1
Choi2018	7.26846	0	1
Choi2018	7.26846	0	1
Choi2018	7.26846	0	1
Choi2018	7.26846	0	1
Choi2018	7.26846	0	1
Choi2018	8.4408	0	1
Choi2018	8.4408	0	1
Choi2018	8.4408	0	1
Choi2018	8.4408	0	1
Choi2018	9.37866	0	1
Choi2018	9.37866	0	1
Choi2018	9.37866	0	1
Choi2018	10.3165	0	1
Choi2018	10.3165	0	1
Choi2018	10.3165	0	1
Choi2018	10.3165	0	1
Choi2018	11.0199	0	1
Choi2018	11.0199	0	1
Choi2018	11.0199	0	1
Choi2018	11.0199	0	1
Choi2018	11.0199	0	1
Choi2018	12.4267	0	1
Choi2018	12.4267	0	1
Choi2018	12.4267	0	1
Choi2018	14.068	0	1
Choi2018	14.068	0	1
Choi2018	14.068	0	1
Choi2018	14.068	0	1
Choi2018	15.4748	0	1
Choi2018	15.4748	0	1
Choi2018	15.4748	0	1
Choi2018	16.1782	0	1
Choi2018	17.1161	0	1
Choi2018	17.1161	0	1
Choi2018	17.1161	0	1
Choi2018	17.1161	0	1
Choi2018	17.1161	0	1
Choi2018	17.1161	0	1
Choi2018	18.2884	0	1
Choi2018	18.2884	0	1
Choi2018	18.2884	0	1
Choi2018	18.2884	0	1
Choi2018	18.2884	0	1
Choi2018	21.102	0	1
Choi2018	21.102	0	1
Choi2018	21.102	0	1
Choi2018	21.102	0	1
Choi2018	22.9777	0	1
Choi2018	22.9777	0	1
Choi2018	25.3224	0	1
Choi2018	29.0739	0	1
Choi2018	29.0739	0	1
Choi2018	29.0739	0	1
Choi2018	30.0117	0	1
Choi2018	31.1841	0	1
Choi2018	33.0598	0	1
Choi2018	33.0598	0	1
Choi2018	33.0598	0	1
Choi2018	33.9977	0	1
Choi2018	36.8113	0	1
Choi2018	36.8113	0	1
Choi2018	36.8113	0	1
Choi2018	40.7972	0	1
Choi2018	40.7972	0	1
Choi2018	40.7972	0	1
Choi2018	44.5487	0	1
Choi2018	44.5487	0	1
Choi2018	44.5487	0	1
Choi2018	44.5487	0	1
Choi2018	50.6448	0	1
Choi2018	50.6448	0	1
Choi2018	50.6448	0	1
deBruijn2016	2.019	1	1
deBruijn2016	4.038	1	1
deBruijn2016	4.038	1	1
deBruijn2016	9.02613	1	1
deBruijn2016	10.095	1	1
deBruijn2016	10.095	1	1
deBruijn2016	11.0451	1	1
deBruijn2016	14.0143	1	0
deBruijn2016	14.0143	1	1
deBruijn2016	14.0143	1	1
deBruijn2016	16.0333	1	1
deBruijn2016	17.1021	1	1
deBruijn2016	18.0523	1	1
deBruijn2016	20.9026	1	1
deBruijn2016	26.1283	1	1
deBruijn2016	28.0285	1	1
deBruijn2016	28.0285	1	1
deBruijn2016	28.8599	1	0
deBruijn2016	28.8599	1	0
deBruijn2016	28.8599	1	1
deBruijn2016	30.0475	1	1
deBruijn2016	31.1164	1	1
deBruijn2016	31.9477	1	1
deBruijn2016	33.9667	1	0
deBruijn2016	33.9667	1	0
deBruijn2016	35.0356	1	1
deBruijn2016	37.0546	1	1
deBruijn2016	37.0546	1	1
deBruijn2016	38.1235	1	1
deBruijn2016	38.9549	1	0
deBruijn2016	40.0238	1	0
deBruijn2016	47.1496	1	0
deBruijn2016	49.0499	1	0
deBruijn2016	50.1188	1	1
deBruijn2016	51.0689	1	0
deBruijn2016	67.9335	1	0
deBruijn2016	69.9525	1	0
deBruijn2016	77.0784	1	0
deBruijn2016	89.905	1	0
deBruijn2016	0.950119	0	1
deBruijn2016	2.019	0	1
deBruijn2016	2.019	0	1
deBruijn2016	3.08789	0	1
deBruijn2016	3.08789	0	1
deBruijn2016	4.038	0	1
deBruijn2016	4.038	0	1
deBruijn2016	4.038	0	1
deBruijn2016	4.038	0	1
deBruijn2016	4.038	0	1
deBruijn2016	5.10689	0	1
deBruijn2016	5.10689	0	1
deBruijn2016	5.10689	0	1
deBruijn2016	5.10689	0	1
deBruijn2016	5.93824	0	0
deBruijn2016	5.93824	0	1
deBruijn2016	7.95724	0	1
deBruijn2016	7.95724	0	1
deBruijn2016	14.9644	0	0
deBruijn2016	14.9644	0	1
deBruijn2016	14.9644	0	1
deBruijn2016	16.0333	0	1
deBruijn2016	19.9525	0	1
deBruijn2016	23.9905	0	1
deBruijn2016	25.0594	0	0
deBruijn2016	28.9786	0	1
deBruijn2016	30.0475	0	1
deBruijn2016	31.1164	0	1
deBruijn2016	57.0071	0	1
Heng2014	1.06581	1	1
Heng2014	1.07407	1	1
Heng2014	1.2474	1	1
Heng2014	1.28861	1	0
Heng2014	1.32981	1	1
Heng2014	1.37102	1	1
Heng2014	1.41222	1	1
Heng2014	1.45343	1	0
Heng2014	1.49463	1	1
Heng2014	1.53584	1	1
Heng2014	1.57704	1	1
Heng2014	1.61825	1	0
Heng2014	1.65945	1	1
Heng2014	1.70066	1	1
Heng2014	1.74186	1	1
Heng2014	1.78307	1	0
Heng2014	1.82427	1	1
Heng2014	1.86548	1	1
Heng2014	1.90668	1	1
Heng2014	1.94789	1	0
Heng2014	1.98909	1	1
Heng2014	2	1	0
Heng2014	2	1	0
Heng2014	2.0303	1	1
Heng2014	2.06581	1	1
Heng2014	2.0715	1	0
Heng2014	2.07407	1	1
Heng2014	2.11271	1	1
Heng2014	2.15391	1	1
Heng2014	2.19512	1	0
Heng2014	2.23632	1	1
Heng2014	2.27753	1	1
Heng2014	2.31873	1	1
Heng2014	2.35994	1	0
Heng2014	2.40114	1	1
Heng2014	2.44235	1	1
Heng2014	2.48355	1	1
Heng2014	2.52476	1	0
Heng2014	2.56596	1	1
Heng2014	2.60717	1	1
Heng2014	2.64837	1	1
Heng2014	2.68958	1	0
Heng2014	2.73078	1	1
Heng2014	2.772	1	1
Heng2014	2.80932	1	1
Heng2014	2.84663	1	0
Heng2014	2.88395	1	1
Heng2014	2.92126	1	1
Heng2014	2.95858	1	1
Heng2014	2.99589	1	0
Heng2014	3	1	0
Heng2014	3.03321	1	1
Heng2014	3.06581	1	1
Heng2014	3.07052	1	1
Heng2014	3.07407	1	0
Heng2014	3.10784	1	1
Heng2014	3.14515	1	1
Heng2014	3.18247	1	1
Heng2014	3.21978	1	0
Heng2014	3.2571	1	1
Heng2014	3.29441	1	1
Heng2014	3.33173	1	1
Heng2014	3.36904	1	0
Heng2014	3.40636	1	1
Heng2014	3.44367	1	1
Heng2014	3.48099	1	1
Heng2014	3.5183	1	0
Heng2014	3.55562	1	1
Heng2014	3.59293	1	1
Heng2014	3.63025	1	1
Heng2014	3.66756	1	0
Heng2014	3.70488	1	1
Heng2014	3.74219	1	1
Heng2014	3.77951	1	1
Heng2014	3.81682	1	0
Heng2014	3.85414	1	1
Heng2014	3.89145	1	1
Heng2014	3.92877	1	1
Heng2014	3.96608	1	0
Heng2014	4.0034	1	1
Heng2014	4.04071	1	1
Heng2014	4.06581	1	1
Heng2014	4.07407	1	0
Heng2014	4.07803	1	1
Heng2014	4.11534	1	1
Heng2014	4.15266	1	1
Heng2014	4.18997	1	0
Heng2014	4.2273	1	0
Heng2014	4.2273	1	1
Heng2014	4.2273	1	1
Heng2014	4.2273	1	1
Heng2014	4.3	1	0
Heng2014	4.3	1	1
Heng2014	4.3	1	1
Heng2014	4.3	1	1
Heng2014	4.3	1	1
Heng2014	4.4	1	0
Heng2014	4.4	1	1
Heng2014	4.4	1	1
Heng2014	4.4	1	1
Heng2014	4.4	1	1
Heng2014	4.5	1	0
Heng2014	4.5	1	0
Heng2014	4.5	1	1
Heng2014	4.5	1	1
Heng2014	4.5	1	1
Heng2014	4.5	1	1
Heng2014	4.5	1	1
Heng2014	4.6	1	0
Heng2014	4.6	1	1
Heng2014	4.6	1	1
Heng2014	4.6	1	1
Heng2014	4.6	1	1
Heng2014	4.6	1	1
Heng2014	4.7	1	0
Heng2014	4.7	1	0
Heng2014	4.7	1	1
Heng2014	4.7	1	1
Heng2014	4.7	1	1
Heng2014	4.7	1	1
Heng2014	4.7	1	1
Heng2014	4.8	1	0
Heng2014	4.8	1	1
Heng2014	4.8	1	1
Heng2014	4.8	1	1
Heng2014	4.8	1	1
Heng2014	4.9	1	0
Heng2014	4.9	1	1
Heng2014	4.9	1	1
Heng2014	5	1	0
Heng2014	5	1	0
Heng2014	5	1	0
Heng2014	5	1	0
Heng2014	5.1	1	0
Heng2014	5.1	1	1
Heng2014	5.3	1	1
Heng2014	5.3	1	1
Heng2014	5.5	1	0
Heng2014	5.5	1	1
Heng2014	5.6	1	1
Heng2014	5.7	1	1
Heng2014	5.8	1	1
Heng2014	5.95981	1	0
Heng2014	5.99446	1	1
Heng2014	6	1	0
Heng2014	6	1	0
Heng2014	6.02911	1	1
Heng2014	6.06376	1	1
Heng2014	6.06581	1	0
Heng2014	6.07407	1	1
Heng2014	6.09841	1	1
Heng2014	6.13306	1	1
Heng2014	6.16771	1	0
Heng2014	6.20236	1	1
Heng2014	6.23701	1	1
Heng2014	6.27166	1	1
Heng2014	6.30631	1	0
Heng2014	6.34096	1	1
Heng2014	6.37561	1	1
Heng2014	6.41026	1	1
Heng2014	6.44491	1	0
Heng2014	6.47956	1	1
Heng2014	6.51421	1	1
Heng2014	6.54886	1	1
Heng2014	6.58351	1	0
Heng2014	6.61816	1	1
Heng2014	6.65281	1	1
Heng2014	6.68746	1	1
Heng2014	6.72211	1	0
Heng2014	6.75676	1	1
Heng2014	6.79141	1	1
Heng2014	6.82606	1	1
Heng2014	6.86071	1	0
Heng2014	6.89536	1	1
Heng2014	6.93001	1	1
Heng2014	6.96466	1	1
Heng2014	6.99931	1	0
Heng2014	7	1	0
Heng2014	7	1	0
Heng2014	7	1	0
Heng2014	7.03495	1	1
Heng2014	7.06581	1	1
Heng2014	7.07059	1	1
Heng2014	7.07407	1	0
Heng2014	7.10623	1	1
Heng2014	7.14187	1	1
Heng2014	7.17751	1	1
Heng2014	7.21315	1	0
Heng2014	7.24879	1	1
Heng2014	7.28443	1	1
Heng2014	7.32007	1	1
Heng2014	7.35571	1	0
Heng2014	7.39135	1	1
Heng2014	7.42699	1	1
Heng2014	7.46263	1	1
Heng2014	7.49827	1	0
Heng2014	7.53391	1	1
Heng2014	7.56955	1	1
Heng2014	7.60519	1	1
Heng2014	7.64083	1	0
Heng2014	7.67647	1	1
Heng2014	7.71211	1	1
Heng2014	7.74775	1	1
Heng2014	7.78339	1	0
Heng2014	7.81903	1	1
Heng2014	7.85467	1	1
Heng2014	7.89031	1	1
Heng2014	7.92595	1	0
Heng2014	7.96159	1	1
Heng2014	7.99723	1	1
Heng2014	8	1	0
Heng2014	8	1	0
Heng2014	8	1	0
Heng2014	8.03287	1	1
Heng2014	8.06581	1	0
Heng2014	8.06851	1	1
Heng2014	8.07407	1	1
Heng2014	8.10415	1	1
Heng2014	8.13979	1	0
Heng2014	8.17543	1	1
Heng2014	8.21107	1	1
Heng2014	8.24671	1	1
Heng2014	8.28558	1	0
Heng2014	8.32446	1	1
Heng2014	8.36334	1	1
Heng2014	8.40221	1	1
Heng2014	8.44109	1	0
Heng2014	8.47996	1	1
Heng2014	8.51884	1	1
Heng2014	8.55772	1	1
Heng2014	8.59659	1	0
Heng2014	8.63547	1	1
Heng2014	8.67434	1	1
Heng2014	8.71322	1	1
Heng2014	8.7521	1	0
Heng2014	8.79097	1	1
Heng2014	8.82985	1	1
Heng2014	8.86872	1	1
Heng2014	8.9076	1	0
Heng2014	8.94648	1	1
Heng2014	8.98535	1	1
Heng2014	9	1	0
Heng2014	9	1	0
Heng2014	9.02423	1	1
Heng2014	9.0631	1	0
Heng2014	9.06581	1	1
Heng2014	9.07407	1	1
Heng2014	9.10198	1	1
Heng2014	9.14086	1	0
Heng2014	9.17973	1	1
Heng2014	9.21861	1	1
Heng2014	9.25748	1	1
Heng2014	9.29636	1	0
Heng2014	9.33524	1	1
Heng2014	9.37411	1	1
Heng2014	9.41299	1	1
Heng2014	9.45186	1	0
Heng2014	9.49074	1	1
Heng2014	9.52962	1	1
Heng2014	9.56849	1	1
Heng2014	9.60737	1	0
Heng2014	9.64624	1	1
Heng2014	9.68512	1	1
Heng2014	9.724	1	1
Heng2014	9.76287	1	0
Heng2014	9.80175	1	1
Heng2014	9.84061	1	1
Heng2014	9.87779	1	1
Heng2014	9.91498	1	0
Heng2014	9.95216	1	1
Heng2014	9.98935	1	1
Heng2014	10	1	0
Heng2014	10.0265	1	1
Heng2014	10.0637	1	0
Heng2014	10.0658	1	1
Heng2014	10.0741	1	1
Heng2014	10.1009	1	1
Heng2014	10.1381	1	0
Heng2014	10.1753	1	1
Heng2014	10.2125	1	1
Heng2014	10.2496	1	1
Heng2014	10.2868	1	0
Heng2014	10.324	1	1
Heng2014	10.3612	1	1
Heng2014	10.3984	1	1
Heng2014	10.4356	1	0
Heng2014	10.4728	1	1
Heng2014	10.5099	1	1
Heng2014	10.5471	1	1
Heng2014	10.5843	1	0
Heng2014	10.6215	1	1
Heng2014	10.6587	1	1
Heng2014	10.6959	1	1
Heng2014	10.733	1	0
Heng2014	10.7702	1	1
Heng2014	10.8074	1	1
Heng2014	10.8446	1	1
Heng2014	10.8818	1	0
Heng2014	10.919	1	1
Heng2014	10.9562	1	1
Heng2014	10.9933	1	1
Heng2014	11	1	0
Heng2014	11	1	0
Heng2014	11	1	0
Heng2014	11.0305	1	0
Heng2014	11.0658	1	1
Heng2014	11.0677	1	1
Heng2014	11.0741	1	1
Heng2014	11.1049	1	0
Heng2014	11.1421	1	1
Heng2014	11.1793	1	1
Heng2014	11.2165	1	1
Heng2014	11.2536	1	0
Heng2014	11.2908	1	1
Heng2014	11.328	1	1
Heng2014	11.3652	1	1
Heng2014	11.4061	1	0
Heng2014	11.4469	1	1
Heng2014	11.4878	1	1
Heng2014	11.5287	1	1
Heng2014	11.5696	1	0
Heng2014	11.6104	1	1
Heng2014	11.6513	1	1
Heng2014	11.6922	1	1
Heng2014	11.733	1	0
Heng2014	11.7739	1	1
Heng2014	11.8148	1	1
Heng2014	11.8556	1	1
Heng2014	11.8965	1	0
Heng2014	11.9374	1	1
Heng2014	11.9782	1	1
Heng2014	12	1	0
Heng2014	12.0191	1	1
Heng2014	12.06	1	0
Heng2014	12.1009	1	1
Heng2014	12.1417	1	1
Heng2014	12.1826	1	1
Heng2014	12.2235	1	0
Heng2014	12.2643	1	1
Heng2014	12.3052	1	1
Heng2014	12.3461	1	1
Heng2014	12.3869	1	0
Heng2014	12.4278	1	1
Heng2014	12.4687	1	1
Heng2014	12.5095	1	1
Heng2014	12.5504	1	0
Heng2014	12.5913	1	1
Heng2014	12.6322	1	1
Heng2014	12.673	1	1
Heng2014	12.7139	1	0
Heng2014	12.7548	1	1
Heng2014	12.7956	1	1
Heng2014	12.8365	1	1
Heng2014	12.8774	1	0
Heng2014	12.9182	1	1
Heng2014	12.9591	1	1
Heng2014	12.9591	1	1
Heng2014	13.1	1	0
Heng2014	13.1	1	1
Heng2014	13.1	1	1
Heng2014	13.1	1	1
Heng2014	13.2	1	0
Heng2014	13.2	1	0
Heng2014	13.2	1	1
Heng2014	13.2	1	1
Heng2014	13.2	1	1
Heng2014	13.3	1	1
Heng2014	13.3	1	1
Heng2014	13.3	1	1
Heng2014	13.4	1	0
Heng2014	13.4	1	1
Heng2014	13.4	1	1
Heng2014	13.5	1	0
Heng2014	13.5	1	1
Heng2014	13.6	1	1
Heng2014	13.6	1	1
Heng2014	13.7	1	0
Heng2014	13.7	1	1
Heng2014	13.7	1	1
Heng2014	13.8	1	0
Heng2014	13.8	1	1
Heng2014	13.8	1	1
Heng2014	13.9	1	1
Heng2014	13.9	1	1
Heng2014	14	1	0
Heng2014	14	1	0
Heng2014	14	1	1
Heng2014	14.1	1	1
Heng2014	14.1	1	1
Heng2014	14.2	1	1
Heng2014	14.3	1	0
Heng2014	14.3	1	1
Heng2014	14.4	1	1
Heng2014	14.4	1	1
Heng2014	14.5	1	0
Heng2014	14.6	1	1
Heng2014	14.6	1	1
Heng2014	14.8	1	0
Heng2014	14.8	1	1
Heng2014	14.9	1	1
Heng2014	15	1	0
Heng2014	15.2	1	1
Heng2014	15.4539	1	1
Heng2014	15.5009	1	0
Heng2014	15.5478	1	1
Heng2014	15.5948	1	1
Heng2014	15.6417	1	1
Heng2014	15.6886	1	0
Heng2014	15.7356	1	1
Heng2014	15.7825	1	1
Heng2014	15.8295	1	1
Heng2014	15.8764	1	0
Heng2014	15.9234	1	1
Heng2014	15.9703	1	1
Heng2014	16.0173	1	1
Heng2014	16.0642	1	0
Heng2014	16.1111	1	1
Heng2014	16.1581	1	1
Heng2014	16.205	1	1
Heng2014	16.252	1	0
Heng2014	16.2989	1	1
Heng2014	16.3459	1	1
Heng2014	16.3928	1	1
Heng2014	16.4398	1	0
Heng2014	16.4867	1	1
Heng2014	16.5337	1	1
Heng2014	16.5806	1	1
Heng2014	16.6275	1	0
Heng2014	16.6745	1	1
Heng2014	16.7214	1	1
Heng2014	16.7684	1	1
Heng2014	16.8153	1	0
Heng2014	16.8623	1	1
Heng2014	16.9092	1	1
Heng2014	16.9562	1	1
Heng2014	17.0031	1	0
Heng2014	17.05	1	1
Heng2014	17.097	1	1
Heng2014	17.1439	1	1
Heng2014	17.1909	1	0
Heng2014	17.2378	1	1
Heng2014	17.2848	1	1
Heng2014	17.3317	1	1
Heng2014	17.3787	1	0
Heng2014	17.4256	1	1
Heng2014	17.4726	1	1
Heng2014	17.5195	1	1
Heng2014	17.5664	1	0
Heng2014	17.6134	1	1
Heng2014	17.6603	1	1
Heng2014	17.7073	1	1
Heng2014	17.7542	1	0
Heng2014	17.8012	1	1
Heng2014	17.8481	1	1
Heng2014	17.8951	1	1
Heng2014	17.942	1	0
Heng2014	17.9889	1	1
Heng2014	18	1	0
Heng2014	18.0359	1	1
Heng2014	18.0828	1	1
Heng2014	18.1298	1	0
Heng2014	18.1767	1	1
Heng2014	18.2237	1	1
Heng2014	18.2706	1	1
Heng2014	18.3176	1	0
Heng2014	18.3645	1	1
Heng2014	18.4115	1	1
Heng2014	18.4584	1	1
Heng2014	18.5053	1	0
Heng2014	18.5523	1	1
Heng2014	18.5992	1	1
Heng2014	18.6462	1	1
Heng2014	18.6931	1	0
Heng2014	18.7401	1	1
Heng2014	18.787	1	1
Heng2014	18.834	1	1
Heng2014	18.8809	1	0
Heng2014	18.9278	1	1
Heng2014	18.9748	1	1
Heng2014	19.0217	1	1
Heng2014	19.0687	1	0
Heng2014	19.1156	1	1
Heng2014	19.1626	1	1
Heng2014	19.2095	1	1
Heng2014	19.2565	1	0
Heng2014	19.3034	1	1
Heng2014	19.3504	1	1
Heng2014	19.3973	1	1
Heng2014	19.4442	1	0
Heng2014	19.4912	1	1
Heng2014	19.5381	1	1
Heng2014	19.5851	1	1
Heng2014	19.632	1	0
Heng2014	19.679	1	1
Heng2014	19.7259	1	1
Heng2014	19.7729	1	1
Heng2014	19.8198	1	0
Heng2014	19.872	1	1
Heng2014	19.9243	1	1
Heng2014	19.9765	1	1
Heng2014	20	1	0
Heng2014	20.0287	1	0
Heng2014	20.0809	1	1
Heng2014	20.1332	1	1
Heng2014	20.1854	1	1
Heng2014	20.2376	1	0
Heng2014	20.2899	1	1
Heng2014	20.3421	1	1
Heng2014	20.3943	1	1
Heng2014	20.4465	1	0
Heng2014	20.4988	1	1
Heng2014	20.551	1	1
Heng2014	20.6032	1	1
Heng2014	20.6554	1	0
Heng2014	20.7077	1	1
Heng2014	20.7599	1	1
Heng2014	20.8121	1	1
Heng2014	20.8643	1	0
Heng2014	20.9166	1	1
Heng2014	20.9688	1	1
Heng2014	21.021	1	1
Heng2014	21.0732	1	0
Heng2014	21.1255	1	1
Heng2014	21.1777	1	1
Heng2014	21.2299	1	1
Heng2014	21.2821	1	0
Heng2014	21.3344	1	1
Heng2014	21.3866	1	1
Heng2014	21.4388	1	1
Heng2014	21.4911	1	0
Heng2014	21.5433	1	1
Heng2014	21.5955	1	1
Heng2014	21.6477	1	1
Heng2014	21.7	1	0
Heng2014	21.7522	1	1
Heng2014	21.8044	1	1
Heng2014	21.8566	1	1
Heng2014	21.9089	1	0
Heng2014	21.9611	1	1
Heng2014	22.0133	1	1
Heng2014	22.0655	1	1
Heng2014	22.1178	1	0
Heng2014	22.17	1	1
Heng2014	22.2222	1	1
Heng2014	22.2744	1	1
Heng2014	22.3267	1	0
Heng2014	22.3789	1	1
Heng2014	22.4311	1	1
Heng2014	22.4833	1	1
Heng2014	22.5356	1	0
Heng2014	22.5878	1	1
Heng2014	22.64	1	1
Heng2014	22.6922	1	1
Heng2014	22.7445	1	0
Heng2014	22.7967	1	1
Heng2014	22.8489	1	1
Heng2014	22.9012	1	1
Heng2014	22.9534	1	0
Heng2014	23.0056	1	1
Heng2014	23.0578	1	1
Heng2014	23.1101	1	1
Heng2014	23.1623	1	0
Heng2014	23.2145	1	1
Heng2014	23.2667	1	1
Heng2014	23.319	1	1
Heng2014	23.3712	1	0
Heng2014	23.4234	1	1
Heng2014	23.503	1	1
Heng2014	23.5827	1	1
Heng2014	23.6623	1	0
Heng2014	23.7419	1	1
Heng2014	23.8215	1	1
Heng2014	23.9011	1	1
Heng2014	23.9808	1	0
Heng2014	24	1	0
Heng2014	24.0604	1	1
Heng2014	24.14	1	1
Heng2014	24.2196	1	1
Heng2014	24.2993	1	0
Heng2014	24.3789	1	1
Heng2014	24.4585	1	1
Heng2014	24.5381	1	1
Heng2014	24.6177	1	0
Heng2014	24.6974	1	1
Heng2014	24.777	1	1
Heng2014	24.8566	1	1
Heng2014	24.9362	1	0
Heng2014	25.0158	1	1
Heng2014	25.0955	1	1
Heng2014	25.1751	1	1
Heng2014	25.2547	1	0
Heng2014	25.3343	1	1
Heng2014	25.4139	1	1
Heng2014	25.4936	1	1
Heng2014	25.5732	1	0
Heng2014	25.6528	1	1
Heng2014	25.7324	1	1
Heng2014	25.8121	1	1
Heng2014	25.8917	1	0
Heng2014	25.9713	1	1
Heng2014	26.0509	1	1
Heng2014	26.1305	1	1
Heng2014	26.2102	1	0
Heng2014	26.2898	1	1
Heng2014	26.3694	1	1
Heng2014	26.449	1	1
Heng2014	26.5286	1	0
Heng2014	26.6083	1	1
Heng2014	26.6879	1	1
Heng2014	26.7675	1	1
Heng2014	26.8471	1	0
Heng2014	26.9267	1	1
Heng2014	27.0064	1	1
Heng2014	27.086	1	1
Heng2014	27.1656	1	0
Heng2014	27.2488	1	1
Heng2014	27.3319	1	1
Heng2014	27.4151	1	1
Heng2014	27.4983	1	0
Heng2014	27.5814	1	1
Heng2014	27.6646	1	1
Heng2014	27.7477	1	1
Heng2014	27.8309	1	0
Heng2014	27.9141	1	1
Heng2014	27.9972	1	1
Heng2014	28.0804	1	1
Heng2014	28.1635	1	0
Heng2014	28.2467	1	1
Heng2014	28.3299	1	1
Heng2014	28.413	1	1
Heng2014	28.4962	1	0
Heng2014	28.5793	1	1
Heng2014	28.6625	1	1
Heng2014	28.7457	1	1
Heng2014	28.8288	1	0
Heng2014	28.912	1	1
Heng2014	28.9951	1	1
Heng2014	29.0783	1	1
Heng2014	29.1615	1	0
Heng2014	29.2446	1	1
Heng2014	29.3278	1	1
Heng2014	29.4109	1	1
Heng2014	29.4941	1	0
Heng2014	29.5773	1	1
Heng2014	29.6604	1	1
Heng2014	29.7436	1	1
Heng2014	29.8267	1	0
Heng2014	29.9099	1	1
Heng2014	29.9931	1	1
Heng2014	30.0762	1	1
Heng2014	30.1594	1	0
Heng2014	30.2425	1	1
Heng2014	30.3257	1	1
Heng2014	30.4089	1	1
Heng2014	30.492	1	0
Heng2014	30.5752	1	1
Heng2014	30.6583	1	1
Heng2014	30.7415	1	1
Heng2014	30.8247	1	0
Heng2014	30.9078	1	1
Heng2014	30.991	1	1
Heng2014	31.0741	1	1
Heng2014	31.1573	1	0
Heng2014	31.2405	1	1
Heng2014	31.3236	1	1
Heng2014	31.4068	1	1
Heng2014	31.4899	1	0
Heng2014	31.5731	1	1
Heng2014	31.6563	1	1
Heng2014	31.7394	1	1
Heng2014	31.8	1	0
Heng2014	31.9	1	1
Heng2014	32.1	1	0
Heng2014	32.1	1	1
Heng2014	32.1	1	1
Heng2014	32.3	1	1
Heng2014	32.3	1	1
Heng2014	32.3	1	1
Heng2014	32.4	1	0
Heng2014	32.4	1	1
Heng2014	32.5	1	1
Heng2014	32.5	1	1
Heng2014	32.6	1	0
Heng2014	32.6	1	1
Heng2014	32.8	1	1
Heng2014	32.9	1	1
Heng2014	33.9	1	0
Heng2014	34	1	1
Heng2014	34.1	1	1
Heng2014	34.1	1	1
Heng2014	34.2	1	0
Heng2014	34.3	1	1
Heng2014	34.4	1	1
Heng2014	34.4	1	1
Heng2014	34.5	1	0
Heng2014	34.5	1	1
Heng2014	34.6	1	1
Heng2014	34.7	1	1
Heng2014	34.8	1	0
Heng2014	35	1	1
Heng2014	35.1	1	1
Heng2014	35.2	1	1
Heng2014	35.3	1	0
Heng2014	35.3	1	1
Heng2014	35.4	1	1
Heng2014	35.4	1	1
Heng2014	35.5	1	0
Heng2014	35.6	1	1
Heng2014	35.7	1	1
Heng2014	35.8	1	1
Heng2014	36	1	0
Heng2014	36.1	1	1
Heng2014	36.3132	1	1
Heng2014	36.4518	1	1
Heng2014	36.5904	1	0
Heng2014	36.697	1	0
Heng2014	36.697	1	0
Heng2014	36.729	1	1
Heng2014	36.8676	1	1
Heng2014	36.897	1	0
Heng2014	36.897	1	0
Heng2014	36.897	1	0
Heng2014	37.0062	1	1
Heng2014	37.097	1	0
Heng2014	37.097	1	0
Heng2014	37.097	1	0
Heng2014	37.1448	1	0
Heng2014	37.2834	1	1
Heng2014	37.297	1	0
Heng2014	37.297	1	0
Heng2014	37.297	1	0
Heng2014	37.422	1	1
Heng2014	37.497	1	0
Heng2014	37.497	1	0
Heng2014	37.497	1	0
Heng2014	37.5606	1	1
Heng2014	37.697	1	0
Heng2014	37.697	1	0
Heng2014	37.697	1	0
Heng2014	37.6992	1	0
Heng2014	37.8378	1	1
Heng2014	37.897	1	0
Heng2014	37.897	1	0
Heng2014	37.897	1	0
Heng2014	37.9764	1	1
Heng2014	38.097	1	0
Heng2014	38.097	1	0
Heng2014	38.097	1	0
Heng2014	38.115	1	1
Heng2014	38.2536	1	0
Heng2014	38.297	1	0
Heng2014	38.297	1	0
Heng2014	38.297	1	0
Heng2014	38.3922	1	1
Heng2014	38.497	1	0
Heng2014	38.497	1	0
Heng2014	38.497	1	0
Heng2014	38.5308	1	1
Heng2014	38.6694	1	1
Heng2014	38.697	1	0
Heng2014	38.697	1	0
Heng2014	38.697	1	0
Heng2014	38.808	1	0
Heng2014	38.897	1	0
Heng2014	38.897	1	0
Heng2014	38.897	1	0
Heng2014	38.9466	1	1
Heng2014	39.0852	1	1
Heng2014	39.097	1	0
Heng2014	39.097	1	0
Heng2014	39.097	1	0
Heng2014	39.2238	1	1
Heng2014	39.297	1	0
Heng2014	39.297	1	0
Heng2014	39.297	1	0
Heng2014	39.3624	1	0
Heng2014	39.497	1	0
Heng2014	39.497	1	0
Heng2014	39.497	1	0
Heng2014	39.501	1	1
Heng2014	39.6396	1	1
Heng2014	39.697	1	0
Heng2014	39.697	1	0
Heng2014	39.697	1	0
Heng2014	39.7782	1	1
Heng2014	39.897	1	0
Heng2014	39.897	1	0
Heng2014	39.897	1	0
Heng2014	39.9168	1	0
Heng2014	39.9861	1	0
Heng2014	40.0554	1	1
Heng2014	40.194	1	1
Heng2014	40.3326	1	1
Heng2014	40.3861	1	0
Heng2014	40.4712	1	0
Heng2014	40.5861	1	0
Heng2014	40.6098	1	1
Heng2014	40.7484	1	1
Heng2014	40.7861	1	0
Heng2014	40.887	1	1
Heng2014	41.0256	1	0
Heng2014	41.1642	1	1
Heng2014	41.1861	1	0
Heng2014	41.3028	1	1
Heng2014	41.3861	1	0
Heng2014	41.4414	1	1
Heng2014	41.58	1	0
Heng2014	41.7186	1	1
Heng2014	41.7861	1	0
Heng2014	41.8572	1	1
Heng2014	41.9861	1	0
Heng2014	42.0077	1	1
Heng2014	42.1861	1	0
Heng2014	42.3087	1	1
Heng2014	42.3861	1	0
Heng2014	42.4592	1	1
Heng2014	42.5861	1	0
Heng2014	42.6096	1	1
Heng2014	42.7601	1	0
Heng2014	42.7861	1	0
Heng2014	42.9106	1	1
Heng2014	43.0611	1	1
Heng2014	43.1861	1	0
Heng2014	43.2116	1	1
Heng2014	43.362	1	0
Heng2014	43.3861	1	0
Heng2014	43.5125	1	1
Heng2014	43.5861	1	0
Heng2014	43.663	1	1
Heng2014	43.8135	1	1
Heng2014	43.964	1	0
Heng2014	43.9861	1	0
Heng2014	44.1144	1	1
Heng2014	44.1861	1	0
Heng2014	44.2649	1	1
Heng2014	44.3861	1	0
Heng2014	44.4154	1	1
Heng2014	44.5659	1	0
Heng2014	44.7164	1	1
Heng2014	44.7861	1	0
Heng2014	44.8668	1	1
Heng2014	44.9861	1	0
Heng2014	45.0173	1	1
Heng2014	45.1678	1	0
Heng2014	45.1861	1	0
Heng2014	45.3183	1	1
Heng2014	45.3861	1	0
Heng2014	45.4688	1	1
Heng2014	45.6192	1	1
Heng2014	45.7697	1	0
Heng2014	45.7861	1	0
Heng2014	45.9202	1	1
Heng2014	45.9861	1	0
Heng2014	46.0707	1	1
Heng2014	46.1861	1	0
Heng2014	46.2212	1	1
Heng2014	46.3716	1	0
Heng2014	46.5221	1	1
Heng2014	46.5861	1	0
Heng2014	46.6726	1	1
Heng2014	46.7861	1	0
Heng2014	46.8231	1	1
Heng2014	46.9736	1	0
Heng2014	46.9861	1	0
Heng2014	47.124	1	1
Heng2014	47.3805	1	1
Heng2014	47.3861	1	0
Heng2014	47.6369	1	1
Heng2014	47.7861	1	0
Heng2014	47.8933	1	0
Heng2014	47.9861	1	0
Heng2014	48.1497	1	1
Heng2014	48.3861	1	0
Heng2014	48.4061	1	1
Heng2014	48.5861	1	0
Heng2014	48.6625	1	1
Heng2014	48.7861	1	0
Heng2014	48.9861	1	0
Heng2014	49.1753	1	1
Heng2014	49.3861	1	0
Heng2014	49.4317	1	1
Heng2014	49.5861	1	0
Heng2014	49.6881	1	1
Heng2014	49.7861	1	0
Heng2014	49.9861	1	0
Heng2014	50.1861	1	0
Heng2014	50.201	1	1
Heng2014	50.3861	1	0
Heng2014	50.4574	1	1
Heng2014	50.7138	1	1
Heng2014	50.7861	1	0
Heng2014	50.9702	1	0
Heng2014	51.1861	1	0
Heng2014	51.2266	1	1
Heng2014	51.3861	1	0
Heng2014	51.483	1	1
Heng2014	51.5861	1	0
Heng2014	51.7394	1	1
Heng2014	51.9861	1	0
Heng2014	51.9958	1	0
Heng2014	52.1861	1	0
Heng2014	52.2523	1	1
Heng2014	52.5861	1	0
Heng2014	52.7143	1	1
Heng2014	52.9861	1	0
Heng2014	53.1763	1	1
Heng2014	53.3861	1	0
Heng2014	53.5861	1	0
Heng2014	53.7861	1	0
Heng2014	53.9861	1	0
Heng2014	54.1003	1	1
Heng2014	54.3861	1	0
Heng2014	54.5623	1	1
Heng2014	54.5861	1	0
Heng2014	54.9861	1	0
Heng2014	55.0243	1	1
Heng2014	55.1861	1	0
Heng2014	55.3861	1	0
Heng2014	55.4863	1	0
Heng2014	55.5861	1	0
Heng2014	55.9483	1	1
Heng2014	55.9861	1	0
Heng2014	56.3861	1	1
Heng2014	56.4103	1	1
Heng2014	56.5861	1	0
Heng2014	56.7861	1	1
Heng2014	56.7861	1	1
Heng2014	56.9861	1	0
Heng2014	57.1861	1	1
Heng2014	57.1861	1	1
Heng2014	57.3861	1	0
Heng2014	57.5861	1	1
Heng2014	57.5861	1	1
Heng2014	57.7861	1	0
Heng2014	57.9861	1	1
Heng2014	57.9861	1	1
Heng2014	58.2814	1	1
Heng2014	59.2516	1	1
Heng2014	59.2516	1	1
Heng2014	60.0139	1	0
Heng2014	61.9543	1	0
Heng2014	62.6473	1	0
Heng2014	63.3403	1	0
Heng2014	63.7561	1	0
Heng2014	64.4491	1	0
Heng2014	64.5877	1	0
Heng2014	66.2509	1	0
Heng2014	67.6369	1	0
Heng2014	67.9141	1	1
Heng2014	67.9141	1	1
Heng2014	67.9141	1	1
Heng2014	67.9141	1	1
Heng2014	67.9141	1	1
Heng2014	68.5378	1	0
Heng2014	69.4387	1	0
Heng2014	69.7159	1	0
Heng2014	70.8247	1	0
Heng2014	71.5177	1	0
Heng2014	72.4879	1	0
Heng2014	73.1809	1	0
Heng2014	73.7353	1	0
Heng2014	75.3985	1	0
Heng2014	77.2003	1	0
Heng2014	77.3389	1	0
Heng2014	78.7942	1	0
Heng2014	79.8337	1	1
Heng2014	79.8337	1	1
Heng2014	81.6355	1	1
Heng2014	81.6355	1	1
Heng2014	81.6355	1	1
Heng2014	82.4671	1	0
Heng2014	83.2987	1	0
Heng2014	83.8531	1	0
Heng2014	84.4768	1	0
Heng2014	86.2093	1	0
Heng2014	87.8032	1	0
Heng2014	87.8032	1	0
Heng2014	89.2585	1	0
Heng2014	89.2585	1	0
Heng2014	91.8226	1	0
Heng2014	1.06581	0	1
Heng2014	1.07792	0	1
Heng2014	1.09003	0	1
Heng2014	1.10213	0	0
Heng2014	1.11424	0	1
Heng2014	1.12634	0	1
Heng2014	1.13845	0	1
Heng2014	1.15056	0	0
Heng2014	1.16266	0	1
Heng2014	1.17477	0	1
Heng2014	1.18687	0	1
Heng2014	1.19898	0	0
Heng2014	1.21109	0	1
Heng2014	1.22319	0	1
Heng2014	1.2353	0	1
Heng2014	1.2474	0	0
Heng2014	1.26872	0	1
Heng2014	1.29005	0	1
Heng2014	1.31137	0	1
Heng2014	1.33269	0	0
Heng2014	1.35402	0	1
Heng2014	1.37534	0	1
Heng2014	1.39666	0	1
Heng2014	1.41799	0	0
Heng2014	1.43931	0	1
Heng2014	1.46063	0	1
Heng2014	1.48195	0	1
Heng2014	1.50328	0	0
Heng2014	1.5246	0	1
Heng2014	1.54592	0	1
Heng2014	1.56725	0	1
Heng2014	1.58857	0	0
Heng2014	1.60989	0	1
Heng2014	1.63122	0	1
Heng2014	1.65254	0	1
Heng2014	1.67386	0	0
Heng2014	1.69518	0	1
Heng2014	1.71651	0	1
Heng2014	1.73783	0	1
Heng2014	1.75915	0	0
Heng2014	1.78048	0	1
Heng2014	1.8018	0	1
Heng2014	1.8186	0	1
Heng2014	1.8354	0	0
Heng2014	1.8522	0	1
Heng2014	1.869	0	1
Heng2014	1.8858	0	1
Heng2014	1.9026	0	0
Heng2014	1.9194	0	1
Heng2014	1.9362	0	1
Heng2014	1.953	0	1
Heng2014	1.9698	0	0
Heng2014	1.9866	0	1
Heng2014	2.0034	0	1
Heng2014	2.0202	0	1
Heng2014	2.037	0	0
Heng2014	2.0538	0	1
Heng2014	2.0706	0	1
Heng2014	2.0874	0	1
Heng2014	2.1042	0	0
Heng2014	2.121	0	1
Heng2014	2.1378	0	1
Heng2014	2.1546	0	1
Heng2014	2.1714	0	0
Heng2014	2.1882	0	1
Heng2014	2.205	0	1
Heng2014	2.2218	0	1
Heng2014	2.2386	0	0
Heng2014	2.2554	0	1
Heng2014	2.2722	0	1
Heng2014	2.289	0	1
Heng2014	2.3058	0	0
Heng2014	2.3226	0	1
Heng2014	2.3394	0	1
Heng2014	2.3562	0	1
Heng2014	2.36775	0	0
Heng2014	2.3793	0	1
Heng2014	2.39085	0	1
Heng2014	2.4024	0	1
Heng2014	2.41395	0	0
Heng2014	2.4255	0	1
Heng2014	2.43705	0	1
Heng2014	2.4486	0	1
Heng2014	2.46015	0	0
Heng2014	2.4717	0	1
Heng2014	2.48325	0	1
Heng2014	2.4948	0	1
Heng2014	2.50635	0	0
Heng2014	2.5179	0	1
Heng2014	2.52945	0	1
Heng2014	2.541	0	1
Heng2014	2.55255	0	0
Heng2014	2.5641	0	1
Heng2014	2.57565	0	1
Heng2014	2.5872	0	1
Heng2014	2.59875	0	0
Heng2014	2.6103	0	1
Heng2014	2.62185	0	1
Heng2014	2.6334	0	1
Heng2014	2.6488	0	0
Heng2014	2.6642	0	1
Heng2014	2.6796	0	1
Heng2014	2.695	0	1
Heng2014	2.7104	0	0
Heng2014	2.7258	0	1
Heng2014	2.7412	0	1
Heng2014	2.7566	0	1
Heng2014	2.772	0	0
Heng2014	2.7874	0	1
Heng2014	2.8028	0	1
Heng2014	2.8182	0	1
Heng2014	2.8336	0	0
Heng2014	2.849	0	1
Heng2014	2.8644	0	1
Heng2014	2.8798	0	1
Heng2014	2.8952	0	0
Heng2014	2.9106	0	1
Heng2014	2.926	0	1
Heng2014	2.9414	0	1
Heng2014	2.9568	0	0
Heng2014	2.9722	0	1
Heng2014	2.9876	0	1
Heng2014	3.003	0	1
Heng2014	3.0184	0	0
Heng2014	3.0338	0	1
Heng2014	3.0492	0	1
Heng2014	3.0805	0	1
Heng2014	3.1118	0	0
Heng2014	3.14309	0	1
Heng2014	3.17439	0	1
Heng2014	3.20569	0	1
Heng2014	3.23699	0	0
Heng2014	3.26828	0	1
Heng2014	3.29958	0	1
Heng2014	3.33088	0	1
Heng2014	3.36217	0	0
Heng2014	3.39347	0	1
Heng2014	3.42477	0	1
Heng2014	3.45606	0	1
Heng2014	3.48736	0	0
Heng2014	3.51866	0	1
Heng2014	3.54996	0	1
Heng2014	3.58125	0	1
Heng2014	3.61255	0	0
Heng2014	3.64385	0	1
Heng2014	3.67514	0	1
Heng2014	3.70644	0	1
Heng2014	3.73774	0	0
Heng2014	3.76903	0	1
Heng2014	3.80033	0	1
Heng2014	3.83163	0	1
Heng2014	3.86293	0	0
Heng2014	3.89422	0	1
Heng2014	3.92552	0	1
Heng2014	3.95682	0	1
Heng2014	3.98811	0	0
Heng2014	4.0194	0	1
Heng2014	4.0458	0	1
Heng2014	4.0722	0	1
Heng2014	4.0986	0	0
Heng2014	4.125	0	1
Heng2014	4.1514	0	1
Heng2014	4.1778	0	1
Heng2014	4.2042	0	0
Heng2014	4.2306	0	1
Heng2014	4.257	0	1
Heng2014	4.2834	0	1
Heng2014	4.3098	0	0
Heng2014	4.3362	0	1
Heng2014	4.3626	0	1
Heng2014	4.389	0	1
Heng2014	4.4154	0	0
Heng2014	4.4418	0	1
Heng2014	4.4682	0	1
Heng2014	4.4946	0	1
Heng2014	4.521	0	0
Heng2014	4.5474	0	1
Heng2014	4.5738	0	1
Heng2014	4.60063	0	1
Heng2014	4.62746	0	0
Heng2014	4.65428	0	1
Heng2014	4.68111	0	1
Heng2014	4.70793	0	1
Heng2014	4.73476	0	0
Heng2014	4.76159	0	1
Heng2014	4.78841	0	1
Heng2014	4.81524	0	1
Heng2014	4.84206	0	0
Heng2014	4.86889	0	1
Heng2014	4.89572	0	1
Heng2014	4.92254	0	1
Heng2014	4.94937	0	0
Heng2014	4.97619	0	1
Heng2014	5.00302	0	1
Heng2014	5.02985	0	1
Heng2014	5.05667	0	0
Heng2014	5.0835	0	1
Heng2014	5.11032	0	1
Heng2014	5.13715	0	1
Heng2014	5.16398	0	0
Heng2014	5.1908	0	1
Heng2014	5.21763	0	1
Heng2014	5.24445	0	1
Heng2014	5.27128	0	0
Heng2014	5.29811	0	1
Heng2014	5.32493	0	1
Heng2014	5.35176	0	1
Heng2014	5.37858	0	0
Heng2014	5.40541	0	1
Heng2014	5.42851	0	1
Heng2014	5.45161	0	1
Heng2014	5.47471	0	0
Heng2014	5.49781	0	1
Heng2014	5.52091	0	1
Heng2014	5.54401	0	1
Heng2014	5.56711	0	0
Heng2014	5.59021	0	1
Heng2014	5.61331	0	1
Heng2014	5.63641	0	1
Heng2014	5.65951	0	0
Heng2014	5.68261	0	1
Heng2014	5.70571	0	1
Heng2014	5.72881	0	1
Heng2014	5.75191	0	0
Heng2014	5.77501	0	1
Heng2014	5.79811	0	1
Heng2014	5.82121	0	1
Heng2014	5.84431	0	0
Heng2014	5.86741	0	1
Heng2014	5.89051	0	1
Heng2014	5.91361	0	1
Heng2014	5.93671	0	0
Heng2014	5.95981	0	1
Heng2014	5.98291	0	1
Heng2014	6.00601	0	1
Heng2014	6.02911	0	0
Heng2014	6.05221	0	1
Heng2014	6.07531	0	1
Heng2014	6.09841	0	1
Heng2014	6.12613	0	0
Heng2014	6.15385	0	1
Heng2014	6.18157	0	1
Heng2014	6.20929	0	1
Heng2014	6.23701	0	0
Heng2014	6.26473	0	1
Heng2014	6.29245	0	1
Heng2014	6.32017	0	1
Heng2014	6.34789	0	0
Heng2014	6.37561	0	1
Heng2014	6.40333	0	1
Heng2014	6.43105	0	1
Heng2014	6.45877	0	0
Heng2014	6.48649	0	1
Heng2014	6.51421	0	1
Heng2014	6.54193	0	1
Heng2014	6.56965	0	0
Heng2014	6.59737	0	1
Heng2014	6.62509	0	1
Heng2014	6.65281	0	1
Heng2014	6.68053	0	0
Heng2014	6.70825	0	1
Heng2014	6.73597	0	1
Heng2014	6.76369	0	1
Heng2014	6.79141	0	0
Heng2014	6.82339	0	1
Heng2014	6.85538	0	1
Heng2014	6.88736	0	1
Heng2014	6.91935	0	0
Heng2014	6.95133	0	1
Heng2014	6.98332	0	1
Heng2014	7.0153	0	1
Heng2014	7.04729	0	0
Heng2014	7.07927	0	1
Heng2014	7.11126	0	1
Heng2014	7.14324	0	1
Heng2014	7.17523	0	0
Heng2014	7.20721	0	1
Heng2014	7.2392	0	1
Heng2014	7.27118	0	1
Heng2014	7.30317	0	0
Heng2014	7.33515	0	1
Heng2014	7.36714	0	1
Heng2014	7.39912	0	1
Heng2014	7.43111	0	0
Heng2014	7.46309	0	1
Heng2014	7.49508	0	1
Heng2014	7.52706	0	1
Heng2014	7.55905	0	0
Heng2014	7.59103	0	1
Heng2014	7.62301	0	1
Heng2014	7.66921	0	1
Heng2014	7.71541	0	0
Heng2014	7.76161	0	1
Heng2014	7.80781	0	1
Heng2014	7.85401	0	1
Heng2014	7.90021	0	0
Heng2014	7.94641	0	1
Heng2014	7.99261	0	1
Heng2014	8.03881	0	1
Heng2014	8.08501	0	0
Heng2014	8.13121	0	1
Heng2014	8.17741	0	1
Heng2014	8.22361	0	1
Heng2014	8.26981	0	0
Heng2014	8.31601	0	1
Heng2014	8.36221	0	1
Heng2014	8.40841	0	1
Heng2014	8.45461	0	0
Heng2014	8.50081	0	1
Heng2014	8.54701	0	1
Heng2014	8.59321	0	1
Heng2014	8.63941	0	0
Heng2014	8.68561	0	1
Heng2014	8.73181	0	1
Heng2014	8.77801	0	1
Heng2014	8.82421	0	0
Heng2014	8.87041	0	1
Heng2014	8.91661	0	1
Heng2014	8.96281	0	1
Heng2014	9.00901	0	0
Heng2014	9.05521	0	1
Heng2014	9.10141	0	1
Heng2014	9.14761	0	1
Heng2014	9.19381	0	0
Heng2014	9.24001	0	1
Heng2014	9.28621	0	1
Heng2014	9.33241	0	1
Heng2014	9.37861	0	0
Heng2014	9.42481	0	1
Heng2014	9.46097	0	1
Heng2014	9.49712	0	1
Heng2014	9.53328	0	0
Heng2014	9.56944	0	1
Heng2014	9.60559	0	1
Heng2014	9.64175	0	1
Heng2014	9.67791	0	0
Heng2014	9.71407	0	1
Heng2014	9.75022	0	1
Heng2014	9.78638	0	1
Heng2014	9.82254	0	0
Heng2014	9.85869	0	1
Heng2014	9.89485	0	1
Heng2014	9.93101	0	1
Heng2014	9.96716	0	0
Heng2014	10.0033	0	1
Heng2014	10.0395	0	1
Heng2014	10.0756	0	1
Heng2014	10.1118	0	0
Heng2014	10.1479	0	1
Heng2014	10.1841	0	1
Heng2014	10.2203	0	1
Heng2014	10.2564	0	0
Heng2014	10.2949	0	1
Heng2014	10.3334	0	1
Heng2014	10.3719	0	1
Heng2014	10.4104	0	0
Heng2014	10.4489	0	1
Heng2014	10.4874	0	1
Heng2014	10.5259	0	1
Heng2014	10.5644	0	0
Heng2014	10.6029	0	1
Heng2014	10.6414	0	1
Heng2014	10.6799	0	1
Heng2014	10.7184	0	0
Heng2014	10.7569	0	1
Heng2014	10.7954	0	1
Heng2014	10.8339	0	1
Heng2014	10.8724	0	0
Heng2014	10.9109	0	1
Heng2014	10.9494	0	1
Heng2014	10.9872	0	1
Heng2014	11.025	0	0
Heng2014	11.0628	0	1
Heng2014	11.1006	0	1
Heng2014	11.1384	0	1
Heng2014	11.1762	0	0
Heng2014	11.214	0	1
Heng2014	11.2518	0	1
Heng2014	11.2896	0	1
Heng2014	11.3274	0	0
Heng2014	11.3652	0	1
Heng2014	11.403	0	1
Heng2014	11.4408	0	1
Heng2014	11.4786	0	0
Heng2014	11.5	0	0
Heng2014	11.5164	0	1
Heng2014	11.5542	0	1
Heng2014	11.592	0	1
Heng2014	11.6298	0	0
Heng2014	11.6676	0	1
Heng2014	11.7054	0	1
Heng2014	11.7432	0	1
Heng2014	11.781	0	0
Heng2014	11.8413	0	1
Heng2014	11.9015	0	1
Heng2014	11.9618	0	1
Heng2014	12.0221	0	0
Heng2014	12.0823	0	1
Heng2014	12.1	0	0
Heng2014	12.1426	0	1
Heng2014	12.2028	0	1
Heng2014	12.2631	0	0
Heng2014	12.3234	0	1
Heng2014	12.3836	0	1
Heng2014	12.4439	0	1
Heng2014	12.5	0	0
Heng2014	12.5041	0	0
Heng2014	12.5644	0	1
Heng2014	12.6247	0	1
Heng2014	12.6849	0	1
Heng2014	12.7452	0	0
Heng2014	12.8054	0	1
Heng2014	12.8657	0	1
Heng2014	12.926	0	1
Heng2014	12.9862	0	0
Heng2014	13.0465	0	1
Heng2014	13.1	0	0
Heng2014	13.1068	0	1
Heng2014	13.167	0	1
Heng2014	13.2273	0	0
Heng2014	13.2875	0	1
Heng2014	13.3478	0	1
Heng2014	13.4081	0	1
Heng2014	13.4683	0	0
Heng2014	13.5	0	0
Heng2014	13.5286	0	1
Heng2014	13.5888	0	1
Heng2014	13.6491	0	1
Heng2014	13.7094	0	0
Heng2014	13.7696	0	1
Heng2014	13.8299	0	1
Heng2014	13.8901	0	1
Heng2014	13.9504	0	0
Heng2014	14.0107	0	1
Heng2014	14.0709	0	1
Heng2014	14.1	0	0
Heng2014	14.1312	0	1
Heng2014	14.1915	0	0
Heng2014	14.2517	0	1
Heng2014	14.312	0	1
Heng2014	14.3722	0	1
Heng2014	14.4325	0	0
Heng2014	14.4928	0	1
Heng2014	14.5	0	0
Heng2014	14.553	0	1
Heng2014	14.6223	0	1
Heng2014	14.6916	0	0
Heng2014	14.7609	0	1
Heng2014	14.8302	0	1
Heng2014	14.8995	0	1
Heng2014	14.9688	0	0
Heng2014	15.0381	0	1
Heng2014	15.1	0	0
Heng2014	15.1074	0	1
Heng2014	15.1767	0	1
Heng2014	15.246	0	0
Heng2014	15.3153	0	1
Heng2014	15.3846	0	1
Heng2014	15.4539	0	1
Heng2014	15.5	0	0
Heng2014	15.5232	0	0
Heng2014	15.6047	0	1
Heng2014	15.6863	0	1
Heng2014	15.7678	0	1
Heng2014	15.8493	0	0
Heng2014	15.9309	0	1
Heng2014	16.0124	0	1
Heng2014	16.0939	0	1
Heng2014	16.1	0	0
Heng2014	16.1754	0	0
Heng2014	16.257	0	1
Heng2014	16.3385	0	1
Heng2014	16.42	0	1
Heng2014	16.5	0	0
Heng2014	16.5016	0	0
Heng2014	16.5831	0	1
Heng2014	16.6646	0	1
Heng2014	16.7462	0	1
Heng2014	16.8277	0	0
Heng2014	16.9092	0	1
Heng2014	17.0265	0	1
Heng2014	17.1	0	0
Heng2014	17.1438	0	1
Heng2014	17.261	0	0
Heng2014	17.3783	0	1
Heng2014	17.4956	0	1
Heng2014	17.5	0	0
Heng2014	17.6129	0	1
Heng2014	17.7302	0	0
Heng2014	17.8474	0	1
Heng2014	17.9647	0	1
Heng2014	18.082	0	1
Heng2014	18.1	0	0
Heng2014	18.1993	0	0
Heng2014	18.3165	0	1
Heng2014	18.4338	0	1
Heng2014	18.5	0	0
Heng2014	18.5472	0	1
Heng2014	18.6606	0	0
Heng2014	18.774	0	1
Heng2014	18.8874	0	1
Heng2014	19.0008	0	1
Heng2014	19.1	0	0
Heng2014	19.1142	0	0
Heng2014	19.2276	0	1
Heng2014	19.341	0	1
Heng2014	19.4544	0	1
Heng2014	19.5	0	0
Heng2014	19.5678	0	0
Heng2014	19.6812	0	1
Heng2014	19.8013	0	1
Heng2014	19.9215	0	1
Heng2014	20.0416	0	0
Heng2014	20.1	0	0
Heng2014	20.1617	0	1
Heng2014	20.2818	0	1
Heng2014	20.4019	0	1
Heng2014	20.5	0	0
Heng2014	20.5221	0	0
Heng2014	20.6422	0	1
Heng2014	20.7623	0	1
Heng2014	20.8824	0	1
Heng2014	21.0025	0	0
Heng2014	21.1	0	0
Heng2014	21.1227	0	1
Heng2014	21.2428	0	1
Heng2014	21.3629	0	1
Heng2014	21.483	0	0
Heng2014	21.5	0	0
Heng2014	21.7429	0	1
Heng2014	22.0028	0	1
Heng2014	22.1	0	0
Heng2014	22.2626	0	1
Heng2014	22.5	0	0
Heng2014	22.5225	0	0
Heng2014	22.7824	0	1
Heng2014	23.0423	0	1
Heng2014	23.1	0	0
Heng2014	23.3021	0	1
Heng2014	23.5	0	0
Heng2014	23.562	0	0
Heng2014	23.7353	0	1
Heng2014	23.9085	0	1
Heng2014	24.0818	0	1
Heng2014	24.1	0	0
Heng2014	24.255	0	0
Heng2014	24.4283	0	1
Heng2014	24.5	0	0
Heng2014	24.6015	0	1
Heng2014	24.7748	0	1
Heng2014	24.948	0	0
Heng2014	25.1213	0	1
Heng2014	25.2945	0	1
Heng2014	25.4678	0	1
Heng2014	25.5	0	0
Heng2014	25.641	0	0
Heng2014	25.7583	0	1
Heng2014	25.8756	0	1
Heng2014	25.9929	0	1
Heng2014	26.1101	0	0
Heng2014	26.2274	0	1
Heng2014	26.3447	0	1
Heng2014	26.462	0	1
Heng2014	26.5	0	0
Heng2014	26.5792	0	0
Heng2014	26.6965	0	1
Heng2014	26.8138	0	1
Heng2014	26.9311	0	1
Heng2014	27.0483	0	0
Heng2014	27.1656	0	1
Heng2014	27.2765	0	1
Heng2014	27.3874	0	1
Heng2014	27.4983	0	0
Heng2014	27.5	0	0
Heng2014	27.6091	0	1
Heng2014	27.72	0	1
Heng2014	27.8309	0	1
Heng2014	27.9418	0	0
Heng2014	28.0527	0	1
Heng2014	28.1635	0	1
Heng2014	28.2744	0	1
Heng2014	28.3853	0	0
Heng2014	28.4962	0	1
Heng2014	28.5	0	0
Heng2014	28.6071	0	1
Heng2014	28.7179	0	1
Heng2014	28.8288	0	0
Heng2014	29.0229	0	1
Heng2014	29.2169	0	1
Heng2014	29.4109	0	1
Heng2014	29.5	0	0
Heng2014	29.605	0	0
Heng2014	29.799	0	1
Heng2014	29.9931	0	1
Heng2014	30.1871	0	1
Heng2014	30.3811	0	0
Heng2014	30.5	0	0
Heng2014	30.5752	0	1
Heng2014	30.7692	0	1
Heng2014	31.2128	0	1
Heng2014	31.5	0	0
Heng2014	31.6563	0	0
Heng2014	32.0998	0	1
Heng2014	32.5	0	0
Heng2014	32.5433	0	1
Heng2014	32.9868	0	1
Heng2014	33.1128	0	0
Heng2014	33.2388	0	1
Heng2014	33.3648	0	1
Heng2014	33.4908	0	1
Heng2014	33.5	0	0
Heng2014	33.6168	0	0
Heng2014	33.7428	0	1
Heng2014	33.8688	0	1
Heng2014	33.9948	0	1
Heng2014	34.1208	0	0
Heng2014	34.2468	0	1
Heng2014	34.3728	0	1
Heng2014	34.5	0	0
Heng2014	34.7688	0	1
Heng2014	35.1648	0	0
Heng2014	35.5608	0	1
Heng2014	35.9568	0	1
Heng2014	36.3528	0	1
Heng2014	36.7488	0	0
Heng2014	37.1448	0	1
Heng2014	37.4374	0	1
Heng2014	37.73	0	1
Heng2014	38.0226	0	0
Heng2014	38.3152	0	1
Heng2014	38.6078	0	1
Heng2014	38.9004	0	1
Heng2014	39.193	0	0
Heng2014	39.36	0	0
Heng2014	39.4856	0	1
Heng2014	39.5	0	0
Heng2014	39.6	0	0
Heng2014	39.7	0	0
Heng2014	39.7782	0	1
Heng2014	40.2	0	0
Heng2014	41	0	1
Heng2014	41.9958	0	0
Heng2014	42.1344	0	0
Heng2014	42.5502	0	0
Heng2014	43.659	0	0
Heng2014	43.7976	0	0
Heng2014	45.2529	0	1
Heng2014	48.5793	0	0
Heng2014	48.5793	0	1
Heng2014	48.5793	0	1
Heng2014	50.5891	0	0
Heng2014	50.5891	0	1
Heng2014	50.5891	0	1
Heng2014	51.1435	0	0
Heng2014	51.8365	0	0
Heng2014	51.9751	0	0
Heng2014	53.9848	0	0
[truncated: 1,958 more rows]

## Sheet: Progression-Free Survival
study	time	group	fail
Janisch2020	0.285229	1	1
Janisch2020	0.285229	1	1
Janisch2020	0.998302	1	1
Janisch2020	0.998302	1	1
Janisch2020	1.28353	1	1
Janisch2020	1.71138	1	1
Janisch2020	2.13922	1	1
Janisch2020	2.13922	1	1
Janisch2020	2.28183	1	1
Janisch2020	2.28183	1	1
Janisch2020	2.28183	1	1
Janisch2020	2.70968	1	1
Janisch2020	2.70968	1	1
Janisch2020	2.70968	1	1
Janisch2020	2.70968	1	1
Janisch2020	2.70968	1	1
Janisch2020	2.70968	1	1
Janisch2020	2.70968	1	1
Janisch2020	2.70968	1	1
Janisch2020	2.70968	1	1
Janisch2020	2.70968	1	1
Janisch2020	2.70968	1	1
Janisch2020	3.13752	1	1
Janisch2020	3.13752	1	1
Janisch2020	3.13752	1	1
Janisch2020	3.13752	1	1
Janisch2020	3.13752	1	1
Janisch2020	3.13752	1	1
Janisch2020	3.70798	1	1
Janisch2020	3.99321	1	1
Janisch2020	3.99321	1	1
Janisch2020	3.99321	1	1
Janisch2020	3.99321	1	1
Janisch2020	4.99151	1	1
Janisch2020	4.99151	1	1
Janisch2020	4.99151	1	1
Janisch2020	4.99151	1	1
Janisch2020	4.99151	1	1
Janisch2020	4.99151	1	1
Janisch2020	5.41935	1	1
Janisch2020	5.41935	1	1
Janisch2020	5.8472	1	1
Janisch2020	5.98981	1	1
Janisch2020	5.98981	1	1
Janisch2020	6.41766	1	1
Janisch2020	6.41766	1	1
Janisch2020	6.41766	1	1
Janisch2020	6.41766	1	1
Janisch2020	6.41766	1	1
Janisch2020	6.70289	1	1
Janisch2020	6.70289	1	1
Janisch2020	6.70289	1	1
Janisch2020	6.70289	1	1
Janisch2020	6.70289	1	1
Janisch2020	6.98812	1	1
Janisch2020	7.98642	1	1
Janisch2020	8.41426	1	1
Janisch2020	8.41426	1	1
Janisch2020	10.9813	1	1
Janisch2020	11.5518	1	1
Janisch2020	11.5518	1	1
Janisch2020	12.1222	1	1
Janisch2020	13.1205	1	1
Janisch2020	13.5484	1	1
Janisch2020	13.5484	1	1
Janisch2020	13.5484	1	1
Janisch2020	17.8268	1	1
Janisch2020	17.8268	1	1
Janisch2020	17.8268	1	1
Janisch2020	18.1121	1	1
Janisch2020	18.3973	1	1
Janisch2020	18.3973	1	1
Janisch2020	18.3973	1	1
Janisch2020	19.5382	1	1
Janisch2020	20.1087	1	1
Janisch2020	20.1087	1	1
Janisch2020	21.82	1	1
Janisch2020	23.1036	1	1
Janisch2020	24.9576	1	1
Janisch2020	24.9576	1	1
Janisch2020	25.2428	1	1
Janisch2020	26.2411	1	1
Janisch2020	26.2411	1	1
Janisch2020	27.8098	1	1
Janisch2020	28.5229	1	1
Janisch2020	28.5229	1	1
Janisch2020	38.2207	1	1
Janisch2020	39.6469	1	1
Janisch2020	39.6469	1	1
Janisch2020	40.9304	1	1
Janisch2020	40.9304	1	1
Janisch2020	41.6435	1	1
Janisch2020	73.4465	1	1
Janisch2020	73.4465	1	1
Janisch2020	73.4465	1	1
Janisch2020	73.4465	1	0
Janisch2020	73.4465	1	0
Janisch2020	73.4465	1	0
Janisch2020	73.4465	1	0
Janisch2020	73.4465	1	0
Janisch2020	73.4465	1	0
Janisch2020	73.4465	1	0
Janisch2020	73.4465	1	0
Janisch2020	73.4465	1	0
Janisch2020	0.570458	0	1
Janisch2020	0.570458	0	1
Janisch2020	0.998302	0	1
Janisch2020	0.998302	0	1
Janisch2020	0.998302	0	1
Janisch2020	1.28353	0	1
Janisch2020	1.28353	0	1
Janisch2020	1.28353	0	1
Janisch2020	1.28353	0	1
Janisch2020	1.28353	0	1
Janisch2020	1.28353	0	1
Janisch2020	1.28353	0	1
Janisch2020	1.28353	0	1
Janisch2020	1.28353	0	1
Janisch2020	1.28353	0	1
Janisch2020	1.28353	0	1
Janisch2020	1.28353	0	1
Janisch2020	1.28353	0	1
Janisch2020	1.71138	0	1
Janisch2020	1.71138	0	1
Janisch2020	1.71138	0	1
Janisch2020	1.71138	0	1
Janisch2020	1.71138	0	1
Janisch2020	1.71138	0	1
Janisch2020	1.71138	0	1
Janisch2020	1.9966	0	1
Janisch2020	1.9966	0	1
Janisch2020	1.9966	0	1
Janisch2020	1.9966	0	1
Janisch2020	1.9966	0	1
Janisch2020	1.9966	0	1
Janisch2020	1.9966	0	1
Janisch2020	1.9966	0	1
Janisch2020	1.9966	0	1
Janisch2020	1.9966	0	1
Janisch2020	1.9966	0	1
Janisch2020	2.28183	0	1
Janisch2020	2.28183	0	1
Janisch2020	2.28183	0	1
Janisch2020	2.28183	0	1
Janisch2020	2.28183	0	1
Janisch2020	2.28183	0	1
Janisch2020	2.28183	0	1
Janisch2020	2.28183	0	1
Janisch2020	2.28183	0	1
Janisch2020	2.28183	0	1
Janisch2020	2.70968	0	1
Janisch2020	2.70968	0	1
Janisch2020	2.70968	0	1
Janisch2020	2.70968	0	1
Janisch2020	2.70968	0	1
Janisch2020	2.99491	0	1
Janisch2020	2.99491	0	1
Janisch2020	2.99491	0	1
Janisch2020	2.99491	0	1
Janisch2020	2.99491	0	1
Janisch2020	3.70798	0	1
Janisch2020	3.70798	0	1
Janisch2020	3.99321	0	1
Janisch2020	3.99321	0	1
Janisch2020	3.99321	0	1
Janisch2020	3.99321	0	1
Janisch2020	3.99321	0	1
Janisch2020	3.99321	0	1
Janisch2020	3.99321	0	1
Janisch2020	3.99321	0	1
Janisch2020	3.99321	0	1
Janisch2020	3.99321	0	1
Janisch2020	4.56367	0	1
Janisch2020	4.99151	0	1
Janisch2020	4.99151	0	1
Janisch2020	4.99151	0	1
Janisch2020	4.99151	0	1
Janisch2020	4.99151	0	1
Janisch2020	4.99151	0	1
Janisch2020	5.41935	0	1
Janisch2020	5.41935	0	1
Janisch2020	6.8455	0	1
Janisch2020	6.8455	0	1
Janisch2020	6.8455	0	1
Janisch2020	6.8455	0	1
Janisch2020	7.70119	0	1
Janisch2020	7.70119	0	1
Janisch2020	7.70119	0	1
Janisch2020	9.69779	0	1
Janisch2020	9.69779	0	1
Janisch2020	9.69779	0	1
Janisch2020	10.1256	0	1
Janisch2020	10.1256	0	1
Janisch2020	10.1256	0	1
Janisch2020	11.1239	0	1
Janisch2020	12.1222	0	1
Janisch2020	12.1222	0	1
Janisch2020	12.1222	0	1
Janisch2020	12.1222	0	1
Janisch2020	12.1222	0	1
Janisch2020	12.5501	0	1
Janisch2020	13.691	0	1
Janisch2020	13.691	0	1
Janisch2020	13.691	0	1
Janisch2020	13.691	0	1
Janisch2020	14.1188	0	1
Janisch2020	14.1188	0	1
Janisch2020	14.1188	0	1
Janisch2020	14.1188	0	1
Janisch2020	14.1188	0	1
Janisch2020	14.1188	0	1
Janisch2020	14.1188	0	1
Janisch2020	14.1188	0	1
Janisch2020	14.1188	0	1
Janisch2020	14.1188	0	1
Janisch2020	14.6893	0	1
Janisch2020	14.6893	0	1
Janisch2020	14.6893	0	1
Janisch2020	17.1138	0	1
Janisch2020	17.1138	0	1
Janisch2020	19.5382	0	1
Janisch2020	22.961	0	1
Janisch2020	22.961	0	1
Janisch2020	23.8166	0	1
Janisch2020	27.2394	0	1
Janisch2020	27.2394	0	1
Janisch2020	32.2309	0	1
Janisch2020	34.5127	0	1
Janisch2020	34.5127	0	1
Janisch2020	34.5127	0	1
Janisch2020	45.3514	0	1
Janisch2020	45.3514	0	1
Janisch2020	53.3379	0	1
Janisch2020	56.0475	0	1
Janisch2020	90.9881	0	1
Janisch2020	90.9881	0	1
Janisch2020	90.9881	0	1
Janisch2020	90.9881	0	1
Janisch2020	90.9881	0	1
Janisch2020	90.9881	0	1
Janisch2020	90.9881	0	1
Janisch2020	90.9881	0	0
Janisch2020	90.9881	0	0
Janisch2020	90.9881	0	0
Janisch2020	90.9881	0	0
Janisch2020	90.9881	0	0
Janisch2020	90.9881	0	0
Janisch2020	90.9881	0	0
Janisch2020	90.9881	0	0
Janisch2020	90.9881	0	0
Janisch2020	90.9881	0	0
Janisch2020	90.9881	0	0
Janisch2020	90.9881	0	0
Janisch2020	90.9881	0	0
Janisch2020	90.9881	0	0
Janisch2020	90.9881	0	0
Janisch2020	90.9881	0	0
Janisch2020	90.9881	0	0
Janisch2020	90.9881	0	0
Janisch2020	90.9881	0	0
Janisch2020	90.9881	0	0
Janisch2020	90.9881	0	0
Kim2016	0.910345	1	1
Kim2016	1.32414	1	1
Kim2016	1.82069	1	1
Kim2016	1.82069	1	1
Kim2016	1.82069	1	1
Kim2016	3.55862	1	1
Kim2016	3.55862	1	1
Kim2016	4.88276	1	1
Kim2016	4.88276	1	1
Kim2016	5.04828	1	1
Kim2016	5.54483	1	1
Kim2016	8.68966	1	1
Kim2016	9.51724	1	1
Kim2016	9.51724	1	1
Kim2016	10.4276	1	1
Kim2016	10.4276	1	1
Kim2016	12	1	1
Kim2016	12	1	1
Kim2016	12.331	1	1
Kim2016	12.9103	1	1
Kim2016	15.0621	1	1
Kim2016	15.0621	1	1
Kim2016	27.6414	1	1
Kim2016	32.6897	1	1
Kim2016	59.669	1	1
Kim2016	59.669	1	1
Kim2016	61.8207	1	1
Kim2016	0.496552	0	1
Kim2016	0.496552	0	1
Kim2016	0.496552	0	1
Kim2016	0.496552	0	1
Kim2016	0.496552	0	1
Kim2016	1.07586	0	1
Kim2016	1.07586	0	1
Kim2016	1.07586	0	1
Kim2016	1.07586	0	1
Kim2016	1.07586	0	1
Kim2016	1.57241	0	1
Kim2016	1.57241	0	1
Kim2016	1.90345	0	1
Kim2016	1.90345	0	1
Kim2016	1.90345	0	1
Kim2016	1.90345	0	1
Kim2016	1.90345	0	1
Kim2016	1.90345	0	1
Kim2016	2.4	0	1
Kim2016	2.4	0	1
Kim2016	2.4	0	1
Kim2016	2.4	0	1
Kim2016	2.4	0	1
Kim2016	2.4	0	1
Kim2016	2.4	0	1
Kim2016	3.22759	0	1
Kim2016	3.22759	0	1
Kim2016	3.22759	0	1
Kim2016	3.22759	0	1
Kim2016	3.22759	0	1
Kim2016	3.22759	0	1
Kim2016	3.22759	0	1
Kim2016	4.71724	0	1
Kim2016	4.71724	0	1
Kim2016	4.71724	0	1
Kim2016	4.71724	0	1
Kim2016	4.71724	0	1
Kim2016	4.71724	0	1
Kim2016	4.71724	0	1
Kim2016	4.71724	0	1
Kim2016	5.54483	0	1
Kim2016	5.54483	0	1
Kim2016	5.54483	0	1
Kim2016	5.54483	0	1
Kim2016	5.54483	0	1
Kim2016	5.54483	0	1
Kim2016	5.54483	0	1
Kim2016	5.54483	0	1
Kim2016	8.35862	0	1
Kim2016	8.35862	0	1
Kim2016	8.35862	0	1
Kim2016	8.35862	0	1
Kim2016	8.35862	0	1
Kim2016	9.18621	0	1
Kim2016	9.18621	0	1
Kim2016	9.18621	0	1
Kim2016	10.2621	0	1
Kim2016	10.2621	0	1
Kim2016	10.2621	0	1
Kim2016	10.7586	0	1
Kim2016	10.7586	0	1
Kim2016	12.9103	0	1
Kim2016	12.9103	0	1
Kim2016	12.9103	0	1
Kim2016	12.9103	0	1
Kim2016	12.9103	0	1
Kim2016	12.9103	0	1
Kim2016	14.069	0	1
Kim2016	15.3103	0	1
Kim2016	15.3103	0	0
Kim2016	15.3103	0	1
Kim2016	15.3103	0	1
Kim2016	17.2966	0	1
Kim2016	17.2966	0	1
Kim2016	17.2966	0	1
Kim2016	21.931	0	1
Kim2016	21.931	0	1
Kim2016	21.931	0	1
Kim2016	24.2483	0	1
Kim2016	28.5517	0	1
Kim2016	29.0483	0	1
Kim2016	59.0897	0	1
Kim2016	60.2483	0	1
Kim2016	70.3448	0	1
Mejean2018	0.261818	1	0
Mejean2018	0.261818	1	0
Mejean2018	0.654545	1	0
Mejean2018	0.654545	1	0
Mejean2018	0.916364	1	1
Mejean2018	0.916364	1	1
Mejean2018	0.916364	1	1
Mejean2018	0.916364	1	1
Mejean2018	1.37455	1	0
Mejean2018	1.37455	1	0
Mejean2018	1.70182	1	1
Mejean2018	1.70182	1	1
Mejean2018	1.70182	1	1
Mejean2018	1.70182	1	1
Mejean2018	1.70182	1	1
Mejean2018	1.70182	1	1
Mejean2018	1.70182	1	1
Mejean2018	1.70182	1	1
Mejean2018	1.70182	1	1
Mejean2018	1.9	1	0
Mejean2018	1.9	1	0
Mejean2018	2.16	1	1
Mejean2018	2.16	1	1
Mejean2018	2.16	1	1
Mejean2018	2.16	1	1
Mejean2018	2.16	1	1
Mejean2018	2.16	1	1
Mejean2018	2.4	1	0
Mejean2018	2.4	1	0
Mejean2018	2.88	1	1
Mejean2018	2.88	1	1
Mejean2018	2.88	1	1
Mejean2018	2.88	1	1
Mejean2018	2.88	1	1
Mejean2018	2.88	1	1
Mejean2018	2.88	1	1
Mejean2018	3.66545	1	1
Mejean2018	3.66545	1	1
Mejean2018	3.66545	1	1
Mejean2018	3.66545	1	1
Mejean2018	4.45091	1	1
Mejean2018	4.45091	1	1
Mejean2018	4.45091	1	1
Mejean2018	4.45091	1	1
Mejean2018	4.45091	1	1
Mejean2018	4.45091	1	1
Mejean2018	4.45091	1	1
Mejean2018	4.45091	1	1
Mejean2018	4.45091	1	1
Mejean2018	4.45091	1	1
Mejean2018	4.45091	1	1
Mejean2018	4.45091	1	1
Mejean2018	4.45091	1	1
Mejean2018	4.45091	1	1
Mejean2018	4.45091	1	1
Mejean2018	4.45091	1	1
Mejean2018	4.45091	1	1
Mejean2018	4.45091	1	1
Mejean2018	4.45091	1	1
Mejean2018	4.45091	1	1
Mejean2018	4.45091	1	1
Mejean2018	4.45091	1	1
Mejean2018	4.45091	1	1
Mejean2018	4.45091	1	1
Mejean2018	4.45091	1	1
Mejean2018	4.45091	1	1
Mejean2018	4.45091	1	1
Mejean2018	4.45091	1	1
Mejean2018	4.71273	1	1
Mejean2018	4.71273	1	1
Mejean2018	4.71273	1	1
Mejean2018	4.71273	1	1
Mejean2018	4.71273	1	1
Mejean2018	4.71273	1	1
Mejean2018	5.17091	1	1
Mejean2018	5.17091	1	1
Mejean2018	5.17091	1	1
Mejean2018	5.17091	1	1
Mejean2018	5.17091	1	1
Mejean2018	5.17091	1	1
Mejean2018	5.17091	1	1
Mejean2018	5.17091	1	1
Mejean2018	5.17091	1	1
Mejean2018	5.17091	1	1
Mejean2018	5.17091	1	1
Mejean2018	5.17091	1	1
Mejean2018	5.62909	1	1
Mejean2018	5.62909	1	1
Mejean2018	5.62909	1	1
Mejean2018	5.62909	1	1
Mejean2018	5.62909	1	1
Mejean2018	5.62909	1	1
Mejean2018	5.62909	1	1
Mejean2018	6.21818	1	1
Mejean2018	6.21818	1	1
Mejean2018	6.21818	1	1
Mejean2018	6.21818	1	1
Mejean2018	6.67636	1	1
Mejean2018	6.67636	1	1
Mejean2018	6.67636	1	1
Mejean2018	6.67636	1	1
Mejean2018	6.67636	1	1
Mejean2018	6.67636	1	1
Mejean2018	6.67636	1	1
Mejean2018	6.67636	1	1
Mejean2018	6.67636	1	1
Mejean2018	6.67636	1	1
Mejean2018	6.67636	1	1
Mejean2018	7.00364	1	1
Mejean2018	7.00364	1	1
Mejean2018	7.00364	1	1
Mejean2018	7.00364	1	1
Mejean2018	7.2	1	1
Mejean2018	7.2	1	1
Mejean2018	7.2	1	1
Mejean2018	7.2	1	1
Mejean2018	7.2	1	1
Mejean2018	7.2	1	1
Mejean2018	7.2	1	1
Mejean2018	7.4	1	0
Mejean2018	7.4	1	0
Mejean2018	7.4	1	0
Mejean2018	7.4	1	0
Mejean2018	7.4	1	0
Mejean2018	7.46182	1	1
Mejean2018	7.46182	1	1
Mejean2018	7.85455	1	1
Mejean2018	7.85455	1	1
Mejean2018	7.85455	1	1
Mejean2018	7.85455	1	1
Mejean2018	7.85455	1	1
Mejean2018	7.85455	1	1
Mejean2018	8.57455	1	1
Mejean2018	8.57455	1	1
Mejean2018	8.57455	1	1
Mejean2018	8.57455	1	1
Mejean2018	8.9	1	0
Mejean2018	8.9	1	0
Mejean2018	8.9	1	0
Mejean2018	8.9	1	0
Mejean2018	8.9	1	0
Mejean2018	8.9	1	0
Mejean2018	8.9	1	0
Mejean2018	8.9	1	0
Mejean2018	8.9	1	0
Mejean2018	8.9	1	0
Mejean2018	9.62182	1	1
Mejean2018	9.62182	1	1
Mejean2018	9.62182	1	1
Mejean2018	9.62182	1	1
Mejean2018	9.62182	1	1
Mejean2018	9.62182	1	1
Mejean2018	10.0145	1	1
Mejean2018	10.0145	1	1
Mejean2018	10.2764	1	1
Mejean2018	10.2764	1	1
Mejean2018	10.2764	1	1
Mejean2018	10.6036	1	1
Mejean2018	10.6036	1	1
Mejean2018	10.6036	1	1
Mejean2018	11.1273	1	1
Mejean2018	11.1273	1	1
Mejean2018	11.1273	1	1
Mejean2018	11.7164	1	1
Mejean2018	11.7164	1	1
Mejean2018	11.7164	1	1
Mejean2018	11.7164	1	1
Mejean2018	11.9673	1	1
Mejean2018	11.9673	1	1
Mejean2018	12.2182	1	1
Mejean2018	12.2182	1	1
Mejean2018	12.4691	1	1
Mejean2018	12.4691	1	1
Mejean2018	12.72	1	1
Mejean2018	12.72	1	1
Mejean2018	12.9709	1	1
Mejean2018	12.9709	1	1
Mejean2018	13.2218	1	1
Mejean2018	13.5884	1	1
Mejean2018	13.9549	1	1
Mejean2018	14.3214	1	1
Mejean2018	14.688	1	1
Mejean2018	14.688	1	1
Mejean2018	14.688	1	1
Mejean2018	15.0545	1	1
Mejean2018	16.4945	1	1
Mejean2018	16.4945	1	1
Mejean2018	16.4945	1	1
Mejean2018	16.4945	1	1
Mejean2018	16.4945	1	1
Mejean2018	16.4945	1	1
Mejean2018	16.4945	1	1
Mejean2018	18.0655	1	1
Mejean2018	18.0655	1	1
Mejean2018	18.0655	1	1
Mejean2018	18.0655	1	1
Mejean2018	18.9164	1	0
Mejean2018	18.9164	1	0
Mejean2018	19.0473	1	1
Mejean2018	19.0473	1	1
Mejean2018	19.0473	1	1
Mejean2018	20.3564	1	1
Mejean2018	20.3564	1	1
Mejean2018	21.0109	1	1
Mejean2018	21.0109	1	1
Mejean2018	21.0109	1	1
Mejean2018	21.0109	1	1
Mejean2018	21.0109	1	1
Mejean2018	21.0109	1	1
Mejean2018	21.5345	1	0
Mejean2018	22.7127	1	1
Mejean2018	22.9091	1	0
Mejean2018	22.9091	1	0
Mejean2018	22.9091	1	0
Mejean2018	22.9091	1	0
Mejean2018	23.5636	1	1
Mejean2018	25.4618	1	1
Mejean2018	26.2473	1	1
Mejean2018	27.1636	1	1
Mejean2018	32.3345	1	1
Mejean2018	37.0473	1	1
Mejean2018	37.0473	1	1
Mejean2018	41.4982	1	1
Mejean2018	46.0145	1	1
Mejean2018	70.4945	1	1
Mejean2018	70.4945	1	1
Mejean2018	0.0654545	0	1
Mejean2018	0.0654545	0	1
Mejean2018	0.523636	0	1
Mejean2018	0.6	0	0
Mejean2018	0.6	0	0
Mejean2018	0.6	0	0
Mejean2018	0.6	0	0
Mejean2018	0.6	0	0
Mejean2018	0.6	0	0
Mejean2018	0.6	0	0
Mejean2018	0.6	0	0
Mejean2018	0.6	0	0
Mejean2018	0.6	0	0
Mejean2018	0.6	0	0
Mejean2018	0.6	0	0
Mejean2018	0.916364	0	1
Mejean2018	1.57091	0	0
Mejean2018	1.70182	0	0
Mejean2018	2.35636	0	0
Mejean2018	2.61818	0	0
Mejean2018	2.61818	0	1
Mejean2018	2.61818	0	1
Mejean2018	2.61818	0	1
Mejean2018	2.61818	0	1
Mejean2018	2.61818	0	1
Mejean2018	2.61818	0	1
Mejean2018	2.61818	0	1
Mejean2018	2.61818	0	1
Mejean2018	2.61818	0	1
Mejean2018	2.61818	0	1
Mejean2018	2.61818	0	1
Mejean2018	2.61818	0	1
Mejean2018	2.61818	0	1
Mejean2018	2.61818	0	1
Mejean2018	2.61818	0	1
Mejean2018	2.61818	0	1
Mejean2018	2.61818	0	1
Mejean2018	2.88	0	1
Mejean2018	2.88	0	1
Mejean2018	2.88	0	1
Mejean2018	2.88	0	1
Mejean2018	2.88	0	1
Mejean2018	2.88	0	1
Mejean2018	2.88	0	1
Mejean2018	3.20725	0	1
Mejean2018	3.20725	0	1
Mejean2018	3.20725	0	1
Mejean2018	3.20725	0	1
Mejean2018	3.20725	0	1
Mejean2018	3.5345	0	1
Mejean2018	3.5345	0	1
Mejean2018	3.5345	0	1
Mejean2018	3.86175	0	1
Mejean2018	3.86175	0	1
Mejean2018	3.86175	0	1
Mejean2018	4.18909	0	1
Mejean2018	4.18909	0	1
Mejean2018	4.18909	0	1
Mejean2018	4.18909	0	1
Mejean2018	4.18909	0	1
Mejean2018	4.84364	0	0
Mejean2018	5.01195	0	1
Mejean2018	5.01195	0	1
Mejean2018	5.01195	0	1
Mejean2018	5.01195	0	1
Mejean2018	5.01195	0	1
Mejean2018	5.18026	0	1
Mejean2018	5.18026	0	1
Mejean2018	5.18026	0	1
Mejean2018	5.18026	0	1
Mejean2018	5.18026	0	1
Mejean2018	5.34857	0	1
Mejean2018	5.34857	0	1
Mejean2018	5.34857	0	1
Mejean2018	5.34857	0	1
Mejean2018	5.34857	0	1
Mejean2018	5.51688	0	1
Mejean2018	5.51688	0	1
Mejean2018	5.51688	0	1
Mejean2018	5.51688	0	1
Mejean2018	5.51688	0	1
Mejean2018	5.51688	0	1
Mejean2018	5.68519	0	1
Mejean2018	5.68519	0	1
Mejean2018	5.68519	0	1
Mejean2018	5.68519	0	1
Mejean2018	5.68519	0	1
Mejean2018	5.68519	0	1
Mejean2018	5.68519	0	1
Mejean2018	5.8535	0	1
Mejean2018	5.8535	0	1
Mejean2018	5.8535	0	1
Mejean2018	5.8535	0	1
Mejean2018	5.8535	0	1
Mejean2018	5.8535	0	1
Mejean2018	5.8535	0	1
Mejean2018	5.8535	0	1
Mejean2018	6.02182	0	1
Mejean2018	6.02182	0	1
Mejean2018	6.02182	0	1
Mejean2018	6.02182	0	1
Mejean2018	6.02182	0	1
Mejean2018	6.02182	0	1
Mejean2018	6.02182	0	1
Mejean2018	6.02182	0	1
Mejean2018	6.28364	0	1
Mejean2018	6.28364	0	1
Mejean2018	6.28364	0	1
Mejean2018	6.28364	0	1
Mejean2018	7.33091	0	1
Mejean2018	7.33091	0	1
Mejean2018	7.98545	0	0
Mejean2018	8.24727	0	0
Mejean2018	8.50909	0	1
Mejean2018	8.50909	0	1
Mejean2018	8.50909	0	1
Mejean2018	8.50909	0	1
Mejean2018	8.50909	0	1
Mejean2018	8.50909	0	1
Mejean2018	8.50909	0	1
Mejean2018	8.50909	0	1
Mejean2018	8.50909	0	1
Mejean2018	8.50909	0	1
Mejean2018	8.50909	0	1
Mejean2018	8.50909	0	1
Mejean2018	8.50909	0	1
Mejean2018	8.50909	0	1
Mejean2018	8.50909	0	1
Mejean2018	8.50909	0	1
Mejean2018	8.77091	0	1
Mejean2018	9.03273	0	1
Mejean2018	9.29454	0	1
Mejean2018	9.29454	0	1
Mejean2018	9.29454	0	1
Mejean2018	9.55636	0	1
Mejean2018	9.81818	0	1
Mejean2018	9.81818	0	1
Mejean2018	9.81818	0	1
Mejean2018	10.08	0	1
Mejean2018	10.3418	0	1
Mejean2018	10.9309	0	0
Mejean2018	10.9309	0	0
Mejean2018	10.9309	0	0
Mejean2018	11.3891	0	1
Mejean2018	11.3891	0	1
Mejean2018	11.3891	0	1
Mejean2018	11.3891	0	1
Mejean2018	11.3891	0	1
Mejean2018	11.3891	0	1
Mejean2018	12.1745	0	1
Mejean2018	13.0909	0	1
Mejean2018	13.0909	0	1
Mejean2018	13.0909	0	1
Mejean2018	13.0909	0	1
Mejean2018	13.0909	0	1
Mejean2018	14.1382	0	1
Mejean2018	14.1382	0	1
Mejean2018	14.1382	0	1
Mejean2018	14.1382	0	1
Mejean2018	14.3476	0	1
Mejean2018	14.5571	0	1
Mejean2018	14.7666	0	1
Mejean2018	14.7666	0	1
Mejean2018	14.7666	0	1
Mejean2018	14.976	0	1
Mejean2018	15.1855	0	1
Mejean2018	15.1855	0	1
Mejean2018	15.4604	0	1
Mejean2018	15.7353	0	1
Mejean2018	16.0102	0	1
Mejean2018	16.2851	0	1
Mejean2018	16.56	0	1
Mejean2018	16.56	0	1
Mejean2018	17.705	0	1
Mejean2018	17.705	0	1
Mejean2018	17.705	0	1
Mejean2018	18.8509	0	1
Mejean2018	18.8509	0	1
Mejean2018	18.8509	0	1
Mejean2018	19.1841	0	1
Mejean2018	19.5173	0	1
Mejean2018	19.8505	0	1
Mejean2018	20.1837	0	1
Mejean2018	20.5169	0	1
Mejean2018	20.8501	0	1
Mejean2018	21.1833	0	1
Mejean2018	21.5165	0	1
Mejean2018	21.8497	0	1
Mejean2018	22.1829	0	1
Mejean2018	22.1829	0	1
Mejean2018	22.5164	0	1
Mejean2018	22.5164	0	1
Mejean2018	23.3018	0	1
Mejean2018	23.3018	0	1
Mejean2018	24.5455	0	1
Mejean2018	24.5455	0	1
Mejean2018	24.5455	0	1
Mejean2018	25.4618	0	1
Mejean2018	25.9855	0	1
Mejean2018	27.4909	0	1
Mejean2018	27.4909	0	1
Mejean2018	27.8836	0	1
Mejean2018	27.8836	0	1
Mejean2018	29.52	0	1
Mejean2018	29.52	0	1
Mejean2018	30.0436	0	1
Mejean2018	30.0436	0	1
Mejean2018	34.2982	0	1
Mejean2018	36.3927	0	1
Mejean2018	36.3927	0	1
Mejean2018	36.3927	0	1
Mejean2018	36.3927	0	1
Mejean2018	36.3927	0	1
Mejean2018	36.3927	0	1
Mejean2018	41.4327	0	1
Mejean2018	42.8727	0	1
Mejean2018	42.8727	0	1
Mejean2018	49.0909	0	1
Mejean2018	49.4836	0	1
Mejean2018	57.0764	0	1
Mejean2018	57.0764	0	1
Mejean2018	64.1455	0	1
Mejean2018	64.9309	0	1
Mejean2018	64.9309	0	1
Mutlu2014	0	1	1
Mutlu2014	0.322196	1	1
Mutlu2014	1.57518	1	1
Mutlu2014	2.04057	1	1
Mutlu2014	2.54177	1	1
Mutlu2014	2.86396	1	1
Mutlu2014	2.97136	1	1
Mutlu2014	2.97136	1	1
Mutlu2014	4.15274	1	1
Mutlu2014	4.94033	1	1
Mutlu2014	4.94033	1	1
Mutlu2014	5.15513	1	1
Mutlu2014	6.22912	1	1
Mutlu2014	7.19	1	0
Mutlu2014	8.52029	1	1
Mutlu2014	10.3103	1	1
Mutlu2014	11.2411	1	1
Mutlu2014	13.0668	1	1
Mutlu2014	15.0716	1	1
Mutlu2014	15.0716	1	1
Mutlu2014	15.0716	1	1
Mutlu2014	15.9308	1	1
Mutlu2014	18.29	1	0
Mutlu2014	21.7303	1	1
Mutlu2014	22.7685	1	1
Mutlu2014	22.7685	1	1
Mutlu2014	23.305	1	0
Mutlu2014	24.1289	1	1
Mutlu2014	0.643623	0	1
Mutlu2014	1.03695	0	1
Mutlu2014	1.53754	0	1
Mutlu2014	1.71633	0	1
Mutlu2014	2.03814	0	1
Mutlu2014	2.03814	0	1
Mutlu2014	2.28844	0	1
Mutlu2014	2.53874	0	1
Mutlu2014	2.64601	0	1
Mutlu2014	2.82479	0	1
Mutlu2014	3.03933	0	1
Mutlu2014	3.03933	0	1
Mutlu2014	3.03933	0	1
Mutlu2014	3.32539	0	1
Mutlu2014	4.43385	0	1
Mutlu2014	4.89869	0	0
Mutlu2014	5.25626	0	1
Mutlu2014	6.43623	0	1
Mutlu2014	7.25864	0	0
Mutlu2014	8.83194	0	1
Mutlu2014	8.83194	0	1
Mutlu2014	11.9785	0	1
Mutlu2014	11.9785	0	1
Mutlu2014	29	0	0
Poprach2018	0.651651	1	1
Poprach2018	0.91078	1	1
Poprach2018	0.91078	1	1
Poprach2018	0.91078	1	1
Poprach2018	1.95313	1	1
Poprach2018	1.95313	1	1
Poprach2018	2.53956	1	1
Poprach2018	3.18738	1	1
Poprach2018	3.18738	1	1
Poprach2018	3.18738	1	1
Poprach2018	3.18738	1	1
Poprach2018	3.18738	1	1
Poprach2018	3.18738	1	1
Poprach2018	3.18738	1	1
Poprach2018	3.77112	1	1
Poprach2018	3.77112	1	1
Poprach2018	3.77112	1	1
Poprach2018	3.77112	1	1
Poprach2018	3.77112	1	1
Poprach2018	3.77112	1	1
Poprach2018	4.05112	1	1
Poprach2018	4.05112	1	1
Poprach2018	4.33112	1	1
Poprach2018	4.61112	1	1
Poprach2018	4.61112	1	1
Poprach2018	4.89112	1	1
Poprach2018	5.17112	1	1
Poprach2018	5.17112	1	1
Poprach2018	5.45	1	1
Poprach2018	5.46163	1	1
Poprach2018	6.11023	1	1
Poprach2018	6.11023	1	1
Poprach2018	6.11023	1	1
Poprach2018	6.11023	1	1
Poprach2018	6.11023	1	1
Poprach2018	6.11023	1	1
Poprach2018	6.37058	1	1
Poprach2018	7.34667	1	1
Poprach2018	7.34667	1	1
Poprach2018	7.34667	1	1
Poprach2018	7.34667	1	1
Poprach2018	7.86544	1	1
Poprach2018	7.86544	1	1
Poprach2018	7.86544	1	1
Poprach2018	7.86544	1	1
Poprach2018	7.86544	1	1
Poprach2018	8.19075	1	1
Poprach2018	8.19075	1	1
Poprach2018	9.1024	1	1
Poprach2018	9.1024	1	1
Poprach2018	9.42761	1	1
Poprach2018	9.42761	1	1
Poprach2018	10.079	1	1
Poprach2018	10.3384	1	1
Poprach2018	10.3384	1	1
Poprach2018	10.7288	1	1
Poprach2018	10.7288	1	1
Poprach2018	11.3801	1	1
Poprach2018	11.3801	1	1
Poprach2018	11.9011	1	1
Poprach2018	12.5525	1	1
Poprach2018	13.53	1	1
Poprach2018	13.53	1	1
Poprach2018	13.8551	1	1
Poprach2018	14.7672	1	1
Poprach2018	14.7672	1	1
Poprach2018	15.2872	1	1
Poprach2018	15.2872	1	1
Poprach2018	15.2872	1	1
Poprach2018	17.6993	1	1
Poprach2018	17.6993	1	1
Poprach2018	18.0898	1	1
Poprach2018	18.8063	1	1
Poprach2018	18.8063	1	1
Poprach2018	19.5227	1	1
Poprach2018	19.9782	1	1
Poprach2018	19.9782	1	1
Poprach2018	21.2165	1	1
Poprach2018	21.998	1	1
Poprach2018	21.998	1	1
Poprach2018	22.5187	1	1
Poprach2018	22.5187	1	1
Poprach2018	23.0394	1	1
Poprach2018	23.0394	1	1
Poprach2018	32.2333	1	1
Poprach2018	32.2333	1	1
Poprach2018	32.2333	1	1
Poprach2018	33.9269	1	1
Poprach2018	33.9269	1	1
Poprach2018	33.9269	1	1
Poprach2018	33.9269	1	1
Poprach2018	54	1	0
Poprach2018	54	1	0
Poprach2018	54	1	0
Poprach2018	54	1	0
Poprach2018	54	1	0
Poprach2018	54	1	0
Poprach2018	54	1	0
Poprach2018	54	1	0
Poprach2018	54	1	0
Poprach2018	54	1	0
Poprach2018	54	1	0
Poprach2018	54	1	0
Poprach2018	54	1	0
Poprach2018	54	1	0
Poprach2018	54	1	0
Poprach2018	54	1	0
Poprach2018	54	1	0
Poprach2018	54	1	0
Poprach2018	54	1	0
Poprach2018	54	1	0
Poprach2018	54	1	0
Poprach2018	54	1	0
Poprach2018	54	1	0
Poprach2018	0.715389	0	1
Poprach2018	0.715389	0	1
Poprach2018	1.17034	0	1
Poprach2018	1.17034	0	1
Poprach2018	1.49547	0	1
Poprach2018	1.75364	0	1
Poprach2018	1.75364	0	1
Poprach2018	1.75364	0	1
Poprach2018	2.01242	0	1
Poprach2018	2.01242	0	1
Poprach2018	2.59842	0	1
Poprach2018	2.92355	0	1
Poprach2018	3.3792	0	1
Poprach2018	3.89624	0	1
Poprach2018	3.89624	0	1
Poprach2018	3.89624	0	1
Poprach2018	3.89624	0	1
Poprach2018	3.89624	0	1
Poprach2018	4.22128	0	1
Poprach2018	4.7411	0	1
Poprach2018	4.7411	0	1
Poprach2018	4.7411	0	1
Poprach2018	5.45745	0	1
Poprach2018	5.78258	0	1
Poprach2018	6.36658	0	1
Poprach2018	6.36658	0	1
Poprach2018	6.36658	0	1
Poprach2018	6.62649	0	1
Poprach2018	6.8864	0	1
Poprach2018	7.33909	0	1
Poprach2018	7.33909	0	1
Poprach2018	7.33909	0	1
Poprach2018	7.33909	0	1
Poprach2018	7.599	0	1
Poprach2018	8.38065	0	1
Poprach2018	8.90126	0	1
Poprach2018	9.5523	0	1
Poprach2018	9.5523	0	1
Poprach2018	10.3305	0	1
Poprach2018	10.3305	0	1
Poprach2018	10.3305	0	1
Poprach2018	10.3305	0	1
Poprach2018	10.3305	0	1
Poprach2018	10.8511	0	1
Poprach2018	11.1108	0	1
Poprach2018	11.3044	0	1
Poprach2018	11.3044	0	1
Poprach2018	12.15	0	1
Poprach2018	12.15	0	1
Poprach2018	12.15	0	1
Poprach2018	12.7346	0	1
Poprach2018	12.7346	0	1
Poprach2018	14.8856	0	1
Poprach2018	14.8856	0	1
Poprach2018	15.1453	0	1
Poprach2018	15.5353	0	1
Poprach2018	15.9906	0	1
Poprach2018	15.9906	0	1
Poprach2018	16.4458	0	1
Poprach2018	19.9658	0	1
Poprach2018	19.9658	0	1
Poprach2018	24.7245	0	1
Poprach2018	24.7245	0	1
Poprach2018	25.7657	0	1
Poprach2018	25.7657	0	1
Poprach2018	25.7657	0	1
Poprach2018	31.8309	0	0
Poprach2018	31.8309	0	0
Poprach2018	31.8309	0	0
Poprach2018	31.8309	0	0
Poprach2018	31.8309	0	0
Xu2019	1.48342	1	1
Xu2019	1.48342	1	1
Xu2019	1.48342	1	1
Xu2019	1.48342	1	1
Xu2019	1.48342	1	1
Xu2019	2.26876	1	1
Xu2019	2.26876	1	1
Xu2019	2.26876	1	1
Xu2019	2.26876	1	1
Xu2019	2.26876	1	1
Xu2019	2.70506	1	1
Xu2019	2.70506	1	1
Xu2019	3.22862	1	1
Xu2019	3.22862	1	1
Xu2019	4.71204	1	1
Xu2019	4.71204	1	1
Xu2019	4.71204	1	1
Xu2019	4.71204	1	1
Xu2019	4.71204	1	1
Xu2019	4.71204	1	1
Xu2019	5.41012	1	1
Xu2019	5.41012	1	1
Xu2019	5.41012	1	1
Xu2019	5.41012	1	1
Xu2019	6.36998	1	1
Xu2019	6.36998	1	1
Xu2019	6.36998	1	1
Xu2019	6.36998	1	1
Xu2019	6.36998	1	1
Xu2019	7.24258	1	1
Xu2019	7.24258	1	1
Xu2019	7.24258	1	1
Xu2019	7.24258	1	1
Xu2019	7.24258	1	1
Xu2019	7.24258	1	1
Xu2019	7.24258	1	1
Xu2019	7.94066	1	1
Xu2019	7.94066	1	1
Xu2019	7.94066	1	1
Xu2019	7.94066	1	1
Xu2019	8.63874	1	1
Xu2019	8.63874	1	1
Xu2019	9.42408	1	1
Xu2019	10.8202	1	1
Xu2019	12.8272	1	1
Xu2019	14.0489	1	1
Xu2019	15.0087	1	1
Xu2019	15.0087	1	1
Xu2019	16.3176	1	1
Xu2019	17.0157	1	1
Xu2019	19.6335	1	0
Xu2019	19.6335	1	0
Xu2019	19.6335	1	0
Xu2019	20.5061	1	1
Xu2019	20.5061	1	1
Xu2019	20.9424	1	1
Xu2019	21.815	1	1
Xu2019	21.815	1	1
Xu2019	23.1239	1	1
Xu2019	24.3455	1	1
Xu2019	31.8499	1	1
Xu2019	35.9511	1	1
Xu2019	37.5218	1	1
Xu2019	45.4625	1	1
Xu2019	48.4293	1	1
Xu2019	48.4293	1	1
Xu2019	64.3106	1	0
Xu2019	66.3176	1	0
Xu2019	73.6475	1	0
Xu2019	96.5096	1	0
Xu2019	0.95986	0	1
Xu2019	0.95986	0	1
Xu2019	1.65794	0	1
Xu2019	1.65794	0	1
Xu2019	1.65794	0	1
Xu2019	1.65794	0	1
Xu2019	3.40314	0	1
Xu2019	3.40314	0	1
Xu2019	3.40314	0	1
Xu2019	3.9267	0	1
Xu2019	3.9267	0	1
Xu2019	4.71204	0	1
Xu2019	5.75916	0	1
Xu2019	5.75916	0	1
Xu2019	5.75916	0	1
Xu2019	6.45724	0	1
Xu2019	6.45724	0	1
Xu2019	8.63874	0	1
Xu2019	8.63874	0	1
Xu2019	9.51134	0	1
Xu2019	10.4712	0	1
Xu2019	11.5183	0	1
Xu2019	11.5183	0	1
Xu2019	11.5183	0	1
Xu2019	12.0419	0	1
Xu2019	13.1763	0	1
Xu2019	13.6126	0	1
Xu2019	15	0	0
Xu2019	16.2304	0	1
Xu2019	16.2304	0	1
Xu2019	17.103	0	1
Xu2019	17.103	0	1
Xu2019	19.5462	0	1
Xu2019	20.6806	0	1
Xu2019	21.5532	0	1
Xu2019	22.8621	0	1
Xu2019	23.4729	0	1
Xu2019	26.7016	0	1
Xu2019	28.4468	0	1
Xu2019	31.2391	0	1
Xu2019	36.6492	0	1
Xu2019	39	0	0
Xu2019	51.7452	0	1
Xu2019	61.6056	0	1
Xu2019	61.6056	0	1
Xu2019	63.7871	0	1
Xu2019	63.7871	0	1
Xu2019	67.5393	0	1
You2011	3.0094	1	1
You2011	3.99687	1	1
You2011	4.23197	1	1
You2011	4.32602	1	1
You2011	4.37304	1	1
You2011	4.89028	1	1
You2011	5.07837	1	0
You2011	5.54859	1	0
You2011	5.68966	1	1
You2011	5.83072	1	1
You2011	6.58307	1	1
You2011	6.81818	1	1
You2011	7.38245	1	1
You2011	8.18182	1	1
You2011	9.12226	1	1
You2011	9.2163	1	1
You2011	9.2163	1	1
You2011	9.49843	1	1
You2011	9.78056	1	0
You2011	10.1097	1	1
You2011	10.627	1	0
You2011	11.2853	1	1
You2011	11.7085	1	1
You2011	11.7085	1	1
You2011	11.9906	1	1
You2011	12.6019	1	0
You2011	12.884	1	0
You2011	15.6113	1	1
You2011	15.6113	1	1
You2011	19.373	1	1
You2011	19.373	1	1
You2011	19.8903	1	0
You2011	20.7837	1	1
You2011	20.7837	1	1
You2011	26.4263	1	0
You2011	26.4263	1	0
You2011	26.4263	1	0
You2011	26.4263	1	0
You2011	26.4263	1	0
You2011	1.12853	0	1
You2011	1.59875	0	1
You2011	1.88088	0	1
You2011	1.88088	0	1
You2011	2.44514	0	0
You2011	2.77429	0	0
You2011	3.19749	0	1
You2011	3.19749	0	1
You2011	3.47962	0	0
You2011	4.42006	0	1
You2011	4.6	0	0
You2011	4.79624	0	1
You2011	5.97179	0	1
You2011	7.33542	0	0
You2011	8.08777	0	1
You2011	8.36991	0	0
You2011	8.46395	0	1
You2011	8.98119	0	1
You2011	8.98119	0	1
You2011	8.98119	0	1
You2011	8.98119	0	1
You2011	9.40439	0	1
You2011	9.40439	0	1
You2011	9.78056	0	0
You2011	10.3448	0	0
You2011	11.0031	0	0
You2011	12.6019	0	1
You2011	16.2696	0	1
You2011	16.2696	0	1
You2011	18.7147	0	0
You2011	25.2978	0	1
You2011	26.6144	0	1
You2011	26.6144	0	1

## Sheet: Cancer-Specific Survival
study	time	group	fail
Choi2018	0.489596	1	1
Choi2018	0.489596	1	1
Choi2018	0.489596	1	1
Choi2018	4.40636	1	1
Choi2018	4.40636	1	1
Choi2018	4.40636	1	1
Choi2018	4.40636	1	1
Choi2018	4.40636	1	1
Choi2018	4.40636	1	1
Choi2018	5.63035	1	1
Choi2018	5.63035	1	1
Choi2018	5.63035	1	1
Choi2018	5.63035	1	1
Choi2018	7.58874	1	1
Choi2018	7.58874	1	1
Choi2018	7.58874	1	1
Choi2018	7.58874	1	1
Choi2018	7.58874	1	1
Choi2018	7.58874	1	1
Choi2018	7.58874	1	1
Choi2018	9.05753	1	1
Choi2018	9.05753	1	1
Choi2018	9.54712	1	1
Choi2018	9.54712	1	1
Choi2018	9.54712	1	1
Choi2018	9.54712	1	1
Choi2018	9.54712	1	1
Choi2018	10.7711	1	1
Choi2018	10.7711	1	1
Choi2018	10.7711	1	1
Choi2018	10.7711	1	1
Choi2018	11.7503	1	1
Choi2018	11.7503	1	1
Choi2018	11.7503	1	1
Choi2018	11.7503	1	1
Choi2018	11.7503	1	1
Choi2018	11.7503	1	1
Choi2018	11.7503	1	1
Choi2018	11.7503	1	1
Choi2018	13.7087	1	1
Choi2018	14.6879	1	1
Choi2018	14.6879	1	1
Choi2018	14.6879	1	1
Choi2018	14.6879	1	1
Choi2018	14.6879	1	1
Choi2018	16.4015	1	1
Choi2018	16.4015	1	1
Choi2018	16.4015	1	1
Choi2018	16.4015	1	1
Choi2018	16.4015	1	1
Choi2018	16.4015	1	1
Choi2018	17.6255	1	1
Choi2018	17.6255	1	1
Choi2018	19.5838	1	1
Choi2018	19.5838	1	1
Choi2018	19.5838	1	1
Choi2018	19.5838	1	1
Choi2018	19.5838	1	1
Choi2018	19.5838	1	1
Choi2018	19.5838	1	1
Choi2018	19.5838	1	1
Choi2018	19.5838	1	1
Choi2018	19.5838	1	1
Choi2018	19.5838	1	1
Choi2018	19.5838	1	1
Choi2018	19.5838	1	1
Choi2018	19.5838	1	1
Choi2018	21.5422	1	1
Choi2018	21.5422	1	1
Choi2018	21.5422	1	1
Choi2018	22.5214	1	1
Choi2018	22.5214	1	1
Choi2018	22.5214	1	1
Choi2018	23.5006	1	1
Choi2018	23.5006	1	1
Choi2018	23.5006	1	1
Choi2018	24.4798	1	1
Choi2018	24.4798	1	1
Choi2018	24.4798	1	1
Choi2018	24.4798	1	1
Choi2018	30.355	1	1
Choi2018	30.355	1	1
Choi2018	30.355	1	1
Choi2018	30.355	1	1
Choi2018	32.3133	1	1
Choi2018	32.3133	1	1
Choi2018	32.3133	1	1
Choi2018	32.3133	1	1
Choi2018	32.3133	1	1
Choi2018	32.3133	1	1
Choi2018	32.3133	1	1
Choi2018	32.3133	1	1
Choi2018	34.5165	1	1
Choi2018	34.5165	1	1
Choi2018	34.5165	1	1
Choi2018	34.5165	1	1
Choi2018	34.5165	1	1
Choi2018	34.5165	1	1
Choi2018	34.5165	1	1
Choi2018	34.5165	1	1
Choi2018	34.5165	1	1
Choi2018	36.4749	1	1
Choi2018	36.4749	1	1
Choi2018	36.4749	1	1
Choi2018	36.4749	1	1
Choi2018	37.4541	1	1
Choi2018	37.4541	1	1
Choi2018	37.4541	1	1
Choi2018	37.4541	1	1
Choi2018	37.4541	1	1
Choi2018	43.0845	1	1
Choi2018	43.0845	1	1
Choi2018	43.0845	1	1
Choi2018	43.0845	1	1
Choi2018	43.0845	1	1
Choi2018	43.0845	1	1
Choi2018	49.4492	1	1
Choi2018	49.4492	1	1
Choi2018	49.4492	1	1
Choi2018	49.4492	1	1
Choi2018	49.4492	1	1
Choi2018	49.4492	1	1
Choi2018	49.4492	1	1
Choi2018	49.4492	1	1
Choi2018	49.4492	1	1
Choi2018	49.4492	1	1
Choi2018	49.4492	1	1
Choi2018	49.4492	1	1
Choi2018	61.1995	1	1
Choi2018	61.1995	1	1
Choi2018	61.1995	1	1
Choi2018	61.1995	1	1
Choi2018	61.1995	1	1
Choi2018	61.1995	1	1
Choi2018	61.1995	1	1
Choi2018	68.2987	1	1
Choi2018	68.2987	1	1
Choi2018	68.2987	1	1
Choi2018	68.2987	1	1
Choi2018	68.2987	1	1
Choi2018	68.2987	1	1
Choi2018	68.2987	1	1
Choi2018	68.2987	1	1
Choi2018	151.775	1	1
Choi2018	151.775	1	1
Choi2018	151.775	1	1
Choi2018	151.775	1	1
Choi2018	151.775	1	1
Choi2018	151.775	1	1
Choi2018	151.775	1	1
Choi2018	151.775	1	1
Choi2018	151.775	1	1
Choi2018	151.775	1	1
Choi2018	151.775	1	1
Choi2018	151.775	1	1
Choi2018	151.775	1	1
Choi2018	151.775	1	1
Choi2018	151.775	1	1
Choi2018	151.775	1	1
Choi2018	151.775	1	1
Choi2018	151.775	1	1
Choi2018	151.775	1	1
Choi2018	151.775	1	1
Choi2018	151.775	1	1
Choi2018	151.775	1	1
Choi2018	151.775	1	1
Choi2018	151.775	1	1
Choi2018	151.775	1	1
Choi2018	151.775	1	1
Choi2018	151.775	1	1
Choi2018	151.775	1	1
Choi2018	151.775	1	1
Choi2018	151.775	1	1
Choi2018	151.775	1	1
Choi2018	151.775	1	1
Choi2018	151.775	1	1
Choi2018	151.775	1	1
Choi2018	151.775	1	1
Choi2018	151.775	1	1
Choi2018	151.775	1	1
Choi2018	151.775	1	1
Choi2018	151.775	1	1
Choi2018	151.775	1	1
Choi2018	151.775	1	1
Choi2018	151.775	1	1
Choi2018	151.775	1	1
Choi2018	151.775	1	1
Choi2018	151.775	1	1
Choi2018	151.775	1	1
Choi2018	1.71359	0	1
Choi2018	1.71359	0	1
Choi2018	1.71359	0	1
Choi2018	1.71359	0	1
Choi2018	2.69278	0	1
Choi2018	2.69278	0	1
Choi2018	3.67197	0	1
Choi2018	4.40636	0	1
Choi2018	4.40636	0	1
Choi2018	4.40636	0	1
Choi2018	4.40636	0	1
Choi2018	5.38556	0	1
Choi2018	5.38556	0	1
Choi2018	5.38556	0	1
Choi2018	5.38556	0	1
Choi2018	5.38556	0	1
Choi2018	5.38556	0	1
Choi2018	6.36475	0	1
Choi2018	6.36475	0	1
Choi2018	6.36475	0	1
Choi2018	6.36475	0	1
Choi2018	6.36475	0	1
Choi2018	6.36475	0	1
Choi2018	6.36475	0	1
Choi2018	6.36475	0	1
Choi2018	7.58874	0	1
Choi2018	7.58874	0	1
Choi2018	7.58874	0	1
Choi2018	7.58874	0	1
Choi2018	7.58874	0	1
Choi2018	7.58874	0	1
Choi2018	7.58874	0	1
Choi2018	8.56793	0	1
Choi2018	8.56793	0	1
Choi2018	8.56793	0	1
Choi2018	9.54712	0	1
Choi2018	9.54712	0	1
Choi2018	9.54712	0	1
Choi2018	9.54712	0	1
Choi2018	10.5263	0	1
Choi2018	10.5263	0	1
Choi2018	10.5263	0	1
Choi2018	10.5263	0	1
Choi2018	10.5263	0	1
Choi2018	11.5055	0	1
Choi2018	11.5055	0	1
Choi2018	11.5055	0	1
Choi2018	11.5055	0	1
Choi2018	11.5055	0	1
Choi2018	12.7295	0	1
Choi2018	12.7295	0	1
Choi2018	12.7295	0	1
Choi2018	12.7295	0	1
Choi2018	14.4431	0	1
Choi2018	14.4431	0	1
Choi2018	14.4431	0	1
Choi2018	14.4431	0	1
Choi2018	14.4431	0	1
Choi2018	15.4223	0	1
Choi2018	16.4015	0	1
Choi2018	16.4015	0	1
Choi2018	17.6255	0	1
Choi2018	17.6255	0	1
Choi2018	17.6255	0	1
Choi2018	17.6255	0	1
Choi2018	17.6255	0	1
Choi2018	17.6255	0	1
Choi2018	17.6255	0	1
Choi2018	18.6047	0	1
Choi2018	18.6047	0	1
Choi2018	18.6047	0	1
Choi2018	18.6047	0	1
Choi2018	18.6047	0	1
Choi2018	20.563	0	1
Choi2018	21.5422	0	1
Choi2018	21.5422	0	1
Choi2018	21.5422	0	1
Choi2018	21.5422	0	1
Choi2018	22.5214	0	1
Choi2018	22.5214	0	1
Choi2018	25.7038	0	1
Choi2018	29.6206	0	1
Choi2018	29.6206	0	1
Choi2018	29.6206	0	1
Choi2018	30.5998	0	1
Choi2018	34.5165	0	1
Choi2018	34.5165	0	1
Choi2018	37.4541	0	1
Choi2018	37.4541	0	1
Choi2018	37.4541	0	1
Choi2018	37.4541	0	1
Choi2018	37.4541	0	1
Choi2018	41.6157	0	1
Choi2018	41.6157	0	1
Choi2018	41.6157	0	1
Choi2018	41.6157	0	1
Choi2018	45.2876	0	1
Choi2018	45.2876	0	1
Choi2018	45.2876	0	1
Choi2018	45.2876	0	1
Choi2018	45.2876	0	1
Choi2018	51.6524	0	1
Choi2018	51.6524	0	1
Choi2018	51.6524	0	1
Choi2018	51.6524	0	1
Janisch2020	1.12019	1	1
Janisch2020	2.10035	1	1
Janisch2020	2.10035	1	1
Janisch2020	3.08051	1	1
Janisch2020	3.08051	1	1
Janisch2020	4.06068	1	1
Janisch2020	4.76079	1	1
Janisch2020	4.76079	1	1
Janisch2020	4.76079	1	1
Janisch2020	4.76079	1	1
Janisch2020	5.74096	1	1
Janisch2020	5.74096	1	1
Janisch2020	6.72112	1	1
Janisch2020	6.72112	1	1
Janisch2020	6.72112	1	1
Janisch2020	7.84131	1	1
Janisch2020	7.84131	1	1
Janisch2020	7.84131	1	1
Janisch2020	7.84131	1	1
Janisch2020	9.10152	1	1
Janisch2020	9.10152	1	1
Janisch2020	9.10152	1	1
Janisch2020	10.0817	1	1
Janisch2020	10.0817	1	1
Janisch2020	10.0817	1	1
Janisch2020	11.2019	1	1
Janisch2020	11.2019	1	1
Janisch2020	11.2019	1	1
Janisch2020	11.762	1	1
Janisch2020	11.762	1	1
Janisch2020	11.762	1	1
Janisch2020	12.8821	1	1
Janisch2020	13.8623	1	1
Janisch2020	13.8623	1	1
Janisch2020	14.8425	1	1
Janisch2020	14.8425	1	1
Janisch2020	15.8226	1	1
Janisch2020	15.8226	1	1
Janisch2020	17.2229	1	1
Janisch2020	17.923	1	1
Janisch2020	17.923	1	1
Janisch2020	17.923	1	1
Janisch2020	17.923	1	1
Janisch2020	18.9032	1	1
Janisch2020	22.9638	1	1
Janisch2020	22.9638	1	1
Janisch2020	22.9638	1	1
Janisch2020	23.944	1	1
Janisch2020	23.944	1	1
Janisch2020	24.9242	1	1
Janisch2020	27.8646	1	1
Janisch2020	27.8646	1	1
Janisch2020	27.8646	1	1
Janisch2020	29.965	1	1
Janisch2020	31.9253	1	1
Janisch2020	34.0257	1	1
Janisch2020	34.0257	1	1
Janisch2020	36.9662	1	1
Janisch2020	36.9662	1	1
Janisch2020	36.9662	1	1
Janisch2020	36.9662	1	1
Janisch2020	37.9463	1	1
Janisch2020	39.0665	1	1
Janisch2020	39.0665	1	1
Janisch2020	39.0665	1	1
Janisch2020	39.0665	1	1
Janisch2020	39.0665	1	1
Janisch2020	39.9067	1	1
Janisch2020	39.9067	1	1
Janisch2020	41.0268	1	1
Janisch2020	42.9872	1	1
Janisch2020	42.9872	1	1
Janisch2020	47.748	1	1
Janisch2020	47.748	1	1
Janisch2020	48.7281	1	1
Janisch2020	48.7281	1	1
Janisch2020	49.7083	1	1
Janisch2020	49.7083	1	1
Janisch2020	53.0688	1	1
Janisch2020	53.0688	1	1
Janisch2020	60.9102	1	1
Janisch2020	60.9102	1	1
Janisch2020	65.951	1	1
Janisch2020	65.951	1	1
Janisch2020	65.951	1	1
Janisch2020	65.951	1	1
Janisch2020	68.8915	1	1
Janisch2020	68.8915	1	1
Janisch2020	68.8915	1	1
Janisch2020	96.056	1	1
Janisch2020	96.056	1	1
Janisch2020	96.056	1	1
Janisch2020	96.056	1	1
Janisch2020	96.056	1	1
Janisch2020	96.056	1	1
Janisch2020	96.056	1	0
Janisch2020	96.056	1	0
Janisch2020	96.056	1	0
Janisch2020	96.056	1	0
Janisch2020	96.056	1	0
Janisch2020	96.056	1	0
Janisch2020	96.056	1	0
Janisch2020	96.056	1	0
Janisch2020	96.056	1	0
Janisch2020	0.980163	0	1
Janisch2020	0.980163	0	1
Janisch2020	0.980163	0	1
Janisch2020	0.980163	0	1
Janisch2020	2.10035	0	1
Janisch2020	2.10035	0	1
Janisch2020	2.10035	0	1
Janisch2020	2.10035	0	1
Janisch2020	2.10035	0	1
Janisch2020	2.10035	0	1
Janisch2020	2.10035	0	1
Janisch2020	2.10035	0	1
Janisch2020	2.10035	0	1
Janisch2020	2.10035	0	1
Janisch2020	2.10035	0	1
Janisch2020	2.10035	0	1
Janisch2020	2.10035	0	1
Janisch2020	2.10035	0	1
Janisch2020	3.08051	0	1
Janisch2020	3.08051	0	1
Janisch2020	3.08051	0	1
Janisch2020	3.08051	0	1
Janisch2020	3.08051	0	1
Janisch2020	3.08051	0	1
Janisch2020	3.08051	0	1
Janisch2020	4.06068	0	1
Janisch2020	4.06068	0	1
Janisch2020	4.06068	0	1
Janisch2020	4.06068	0	1
Janisch2020	4.06068	0	1
Janisch2020	4.06068	0	1
Janisch2020	4.76079	0	1
Janisch2020	4.76079	0	1
Janisch2020	4.76079	0	1
Janisch2020	4.76079	0	1
Janisch2020	4.76079	0	1
Janisch2020	4.76079	0	1
Janisch2020	4.76079	0	1
Janisch2020	4.76079	0	1
Janisch2020	4.76079	0	1
Janisch2020	4.76079	0	1
Janisch2020	4.76079	0	1
Janisch2020	4.76079	0	1
Janisch2020	4.76079	0	1
Janisch2020	4.76079	0	1
Janisch2020	4.76079	0	1
Janisch2020	5.88098	0	1
Janisch2020	5.88098	0	1
Janisch2020	5.88098	0	1
Janisch2020	5.88098	0	1
Janisch2020	5.88098	0	1
Janisch2020	5.88098	0	1
Janisch2020	5.88098	0	1
Janisch2020	5.88098	0	1
Janisch2020	6.72112	0	1
Janisch2020	6.72112	0	1
Janisch2020	7.84131	0	1
Janisch2020	7.84131	0	1
Janisch2020	9.10152	0	1
Janisch2020	11.2019	0	1
Janisch2020	11.2019	0	1
Janisch2020	11.2019	0	1
Janisch2020	11.762	0	1
Janisch2020	11.762	0	1
Janisch2020	11.762	0	1
Janisch2020	11.762	0	1
Janisch2020	13.8623	0	1
Janisch2020	13.8623	0	1
Janisch2020	17.923	0	1
Janisch2020	17.923	0	1
Janisch2020	20.8635	0	1
Janisch2020	22.8238	0	1
Janisch2020	22.8238	0	1
Janisch2020	23.944	0	1
Janisch2020	23.944	0	1
Janisch2020	23.944	0	1
Janisch2020	23.944	0	1
Janisch2020	23.944	0	1
Janisch2020	23.944	0	1
Janisch2020	24.9242	0	1
Janisch2020	24.9242	0	1
Janisch2020	26.8845	0	1
Janisch2020	26.8845	0	1
Janisch2020	26.8845	0	1
Janisch2020	26.8845	0	1
Janisch2020	26.8845	0	1
Janisch2020	26.8845	0	1
Janisch2020	28.9848	0	1
Janisch2020	28.9848	0	1
Janisch2020	28.9848	0	1
Janisch2020	28.9848	0	1
Janisch2020	28.9848	0	1
Janisch2020	32.9055	0	1
Janisch2020	32.9055	0	1
Janisch2020	33.8856	0	1
Janisch2020	35.0058	0	1
Janisch2020	35.0058	0	1
Janisch2020	35.0058	0	1
Janisch2020	35.986	0	1
Janisch2020	39.0665	0	1
Janisch2020	39.0665	0	1
Janisch2020	39.0665	0	1
Janisch2020	39.0665	0	1
Janisch2020	46.0677	0	1
Janisch2020	46.0677	0	1
Janisch2020	46.0677	0	1
Janisch2020	46.0677	0	1
Janisch2020	47.748	0	1
Janisch2020	53.0688	0	1
Janisch2020	53.0688	0	1
Janisch2020	53.769	0	1
Janisch2020	60.21	0	1
Janisch2020	60.21	0	1
Janisch2020	66.9312	0	1
Janisch2020	74.9125	0	1
Janisch2020	74.9125	0	1
Janisch2020	74.9125	0	1
Janisch2020	74.9125	0	1
Janisch2020	77.0128	0	1
Janisch2020	77.0128	0	1
Janisch2020	78.9732	0	1
Janisch2020	83.734	0	1
Janisch2020	91.7153	0	1
Janisch2020	91.7153	0	1
Janisch2020	91.7153	0	1
Janisch2020	91.7153	0	1
Janisch2020	91.7153	0	1
Janisch2020	91.7153	0	1
Janisch2020	91.7153	0	1
Janisch2020	91.7153	0	1
Janisch2020	91.7153	0	1
Janisch2020	91.7153	0	1
Janisch2020	91.7153	0	1
Janisch2020	105.858	0	1
Janisch2020	105.858	0	1
Janisch2020	105.858	0	0
Janisch2020	105.858	0	0
Janisch2020	105.858	0	0
Janisch2020	105.858	0	0
Janisch2020	105.858	0	0
Janisch2020	105.858	0	0
Janisch2020	105.858	0	0
Janisch2020	105.858	0	0
Janisch2020	105.858	0	0
Janisch2020	105.858	0	0
Janisch2020	105.858	0	0
Janisch2020	105.858	0	0
Janisch2020	105.858	0	0
Janisch2020	105.858	0	0
Janisch2020	105.858	0	0
Janisch2020	105.858	0	0
Janisch2020	105.858	0	0
Janisch2020	105.858	0	0
Janisch2020	105.858	0	0
Janisch2020	105.858	0	0
Janisch2020	105.858	0	0
Janisch2020	105.858	0	0
Janisch2020	105.858	0	0
Qi2017	3.02013	1	0
Qi2017	3.02013	1	0
Qi2017	3.02013	1	0
Qi2017	13.0201	1	1
Qi2017	13.0201	1	1
Qi2017	14.0268	1	1
Qi2017	14.0268	1	1
Qi2017	19.0604	1	1
Qi2017	19.0604	1	1
Qi2017	22.0134	1	1
Qi2017	27.047	1	1
Qi2017	28.0537	1	0
Qi2017	28.0537	1	0
Qi2017	35.0336	1	0
Qi2017	37.047	1	0
Qi2017	45.0336	1	1
Qi2017	50.0671	1	0
Qi2017	55.0336	1	0
Qi2017	57.047	1	0
Qi2017	57.047	1	0
Qi2017	2	0	0
Qi2017	6.97987	0	0
Qi2017	8.05369	0	1
Qi2017	9.0604	0	0
Qi2017	10	0	1
Qi2017	11.0738	0	1
Qi2017	12.0805	0	1
Qi2017	12.0805	0	1
Qi2017	17.9866	0	1
Qi2017	18.9933	0	1
Qi2017	18.9933	0	1
Qi2017	20	0	1
Qi2017	23.0201	0	0
Qi2017	26.0403	0	1
Qi2017	33.0201	0	1
